# Supplementary material for: Characterizing complete mitochondrial genome of Aquilegia amurensis and its evolutionary implications
Source: BMC Plant Biol. 2024 Feb 28;24:142. doi: 10.1186/s12870-024-04844-9 (PMC10900605; doi:10.1186/s12870-024-04844-9)
Supplement: Supplementary file 4 — Supplementary Material 4: Table S5. Dispersed repeat sequences in the mitochondrial genome of A. amurensis [file 12870_2024_4844_MOESM4_ESM.xlsx]

## Sheet: Table S5
Table S5 Dispersed repeat sequences in the mitochondrial genome of A. amurensis
Mitochondrial genome	The repeat length of the first part	The starting site of the first part	Matching direction	The repeat length of the second part	The starting site of the second part	Interval distance of repeats	E-value
Chromosome 1	310	310268	P	310	453451	0	1.38e-176
Chromosome 1	225	132303	P	225	348778	0	2.07e-125
Chromosome 1	224	67058	P	224	222610	0	8.27e-125
Chromosome 1	231	135801	F	231	274577	-2	1.21e-123
Chromosome 1	217	296819	F	217	380424	0	1.35e-120
Chromosome 1	201	64129	P	201	135266	0	5.82e-111
Chromosome 1	198	132300	F	198	134055	0	3.72e-109
Chromosome 1	195	134058	P	195	348808	0	2.38e-107
Chromosome 1	199	177281	P	199	368470	-2	1.65e-104
Chromosome 1	186	133149	P	186	387782	0	6.25e-102
Chromosome 1	183	35131	P	183	168224	0	4e-100
Chromosome 1	177	106295	P	177	379312	0	1.64e-96
Chromosome 1	188	135876	F	188	274652	-3	1.15e-95
Chromosome 1	170	36233	P	170	167098	0	2.68e-92
Chromosome 1	178	141410	P	178	224115	-3	1.02e-89
Chromosome 1	162	212171	P	162	296817	0	1.76e-87
Chromosome 1	160	212171	P	160	380424	0	2.81e-86
Chromosome 1	158	131883	P	158	346669	0	4.5e-85
Chromosome 1	169	141742	P	169	223792	-3	2.29e-84
Chromosome 1	150	240235	P	150	393113	0	2.95e-80
Chromosome 1	158	141935	P	158	223615	-3	7.84e-78
Chromosome 1	154	135910	F	154	274686	-2	1.22e-77
Chromosome 1	152	141759	P	152	223792	-2	1.9e-76
Chromosome 1	143	363699	F	143	418232	0	4.83e-76
Chromosome 1	147	64646	F	147	212187	-1	8.33e-76
Chromosome 1	142	133193	P	142	384243	0	1.93e-75
Chromosome 1	142	384243	F	142	387782	0	1.93e-75
Chromosome 1	141	64646	P	141	296822	0	7.73e-75
Chromosome 1	141	64646	P	141	380427	0	7.73e-75
Chromosome 1	145	141948	P	145	223615	-1	1.31e-74
Chromosome 1	143	92293	P	143	395538	-3	6.23e-69
Chromosome 1	142	141599	P	142	223962	-3	2.44e-68
Chromosome 1	134	251810	P	134	281368	-1	5.09e-68
Chromosome 1	129	769	F	129	214391	0	1.3e-67
Chromosome 1	125	132326	F	125	453941	0	3.32e-65
Chromosome 1	125	134081	F	125	453941	0	3.32e-65
Chromosome 1	125	348855	P	125	453941	0	3.32e-65
Chromosome 1	124	251820	P	124	281368	0	1.33e-64
Chromosome 1	122	141789	P	122	223792	0	2.13e-63
Chromosome 1	121	363048	P	121	398235	0	8.5e-63
Chromosome 1	127	92309	P	127	395538	-2	1.49e-61
Chromosome 1	117	6487	P	117	176828	0	2.18e-60
Chromosome 1	125	133211	P	125	380419	-2	2.32e-60
Chromosome 1	121	4558	F	121	4585	-1	3.09e-60
Chromosome 1	120	133211	F	120	212211	-1	1.22e-59
Chromosome 1	120	133211	P	120	296819	-1	1.22e-59
Chromosome 1	120	212211	P	120	384247	-1	1.22e-59
Chromosome 1	120	212211	P	120	387786	-1	1.22e-59
Chromosome 1	120	296819	F	120	384247	-1	1.22e-59
Chromosome 1	120	296819	F	120	387786	-1	1.22e-59
Chromosome 1	120	380424	F	120	384247	-1	1.22e-59
Chromosome 1	120	380424	F	120	387786	-1	1.22e-59
Chromosome 1	115	35028	F	115	452090	0	3.48e-59
Chromosome 1	120	353756	P	120	454768	-2	2.19e-57
Chromosome 1	112	64670	F	112	133211	0	2.23e-57
Chromosome 1	112	64670	P	112	384255	0	2.23e-57
Chromosome 1	112	64670	P	112	387794	0	2.23e-57
Chromosome 1	112	177368	P	112	368470	0	2.23e-57
Chromosome 1	112	296827	F	112	384255	0	2.23e-57
Chromosome 1	112	296827	F	112	387794	0	2.23e-57
Chromosome 1	112	380432	F	112	384255	0	2.23e-57
Chromosome 1	112	380432	F	112	387794	0	2.23e-57
Chromosome 1	120	249971	P	120	398362	-3	2.58e-55
Chromosome 1	106	108087	P	106	222507	0	9.13e-54
Chromosome 1	116	141482	P	116	224105	-3	5.96e-53
Chromosome 1	104	4575	F	104	4602	0	1.46e-52
Chromosome 1	114	141644	P	114	223945	-3	9.05e-52
Chromosome 1	101	106314	P	101	351101	0	9.35e-51
Chromosome 1	101	351101	F	101	379369	0	9.35e-51
Chromosome 1	112	310535	P	112	380006	-3	1.37e-50
Chromosome 1	90	4351	P	90	67065	0	3.92e-44
Chromosome 1	90	4351	F	90	222737	0	3.92e-44
Chromosome 1	94	4558	F	94	4612	-1	4.32e-44
Chromosome 1	93	36173	F	93	274491	-1	1.71e-43
Chromosome 1	92	353784	P	92	454768	-1	6.76e-43
Chromosome 1	87	66462	F	87	273586	0	2.51e-42
Chromosome 1	86	106203	F	86	348775	0	1e-41
Chromosome 1	86	394308	F	86	454822	0	1e-41
Chromosome 1	90	106328	F	90	316275	-1	1.06e-41
Chromosome 1	90	310557	P	90	380006	-1	1.06e-41
Chromosome 1	90	316275	P	90	379366	-1	1.06e-41
Chromosome 1	84	106326	F	84	394311	0	1.61e-40
Chromosome 1	84	143233	F	84	334668	0	1.61e-40
Chromosome 1	84	351106	P	84	394311	0	1.61e-40
Chromosome 1	84	379374	P	84	394311	0	1.61e-40
Chromosome 1	91	389057	P	91	406596	-2	3.61e-40
Chromosome 1	83	106206	P	83	132445	0	6.43e-40
Chromosome 1	83	106326	F	83	454825	0	6.43e-40
Chromosome 1	83	316275	F	83	394313	0	6.43e-40
Chromosome 1	83	351107	P	83	454825	0	6.43e-40
Chromosome 1	83	379375	P	83	454825	0	6.43e-40
Chromosome 1	82	316275	P	82	351106	0	2.57e-39
Chromosome 1	92	250109	F	92	269767	-3	8.31e-39
Chromosome 1	81	105824	F	81	455039	0	1.03e-38
Chromosome 1	81	316275	F	81	454827	0	1.03e-38
Chromosome 1	80	216354	F	80	360554	0	4.11e-38
Chromosome 1	87	250120	F	87	269778	-2	8.45e-38
Chromosome 1	78	142015	P	78	223615	0	6.58e-37
Chromosome 1	88	91885	P	88	396111	-3	1.86e-36
Chromosome 1	77	4575	F	77	4629	0	2.63e-36
Chromosome 1	84	167278	P	84	269121	-3	4.13e-34
Chromosome 1	80	107766	P	80	353737	-2	1.17e-33
Chromosome 1	76	5418	P	76	273669	-1	2.4e-33
Chromosome 1	72	36194	F	72	274512	0	2.69e-33
Chromosome 1	72	76531	P	72	233342	0	2.69e-33
Chromosome 1	72	136242	F	72	136308	0	2.69e-33
Chromosome 1	78	66564	F	78	249476	-2	1.78e-32
Chromosome 1	73	250134	F	73	269792	-1	1.48e-31
Chromosome 1	69	143018	P	69	313911	0	1.72e-31
Chromosome 1	72	239437	F	72	273490	-1	5.82e-31
Chromosome 1	68	308599	F	68	406596	0	6.9e-31
Chromosome 1	71	389077	P	71	406596	-1	2.3e-30
Chromosome 1	67	308596	P	67	389084	0	2.76e-30
Chromosome 1	77	91851	P	77	396156	-3	5.2e-30
Chromosome 1	66	195238	P	66	405336	0	1.1e-29
Chromosome 1	65	5930	P	65	104111	0	4.42e-29
Chromosome 1	65	131180	P	65	316309	0	4.42e-29
Chromosome 1	65	147407	F	65	454909	0	4.42e-29
Chromosome 1	65	249420	F	65	363839	0	4.42e-29
Chromosome 1	68	67284	F	68	108091	-1	1.41e-28
Chromosome 1	68	67284	P	68	222541	-1	1.41e-28
Chromosome 1	64	194459	F	64	387513	0	1.77e-28
Chromosome 1	67	4558	F	67	4639	-1	5.55e-28
Chromosome 1	70	64671	P	70	453848	-2	9.37e-28
Chromosome 1	70	133212	P	70	453848	-2	9.37e-28
Chromosome 1	70	212212	P	70	453848	-2	9.37e-28
Chromosome 1	70	250021	P	70	398362	-2	9.37e-28
Chromosome 1	70	296868	F	70	453848	-2	9.37e-28
Chromosome 1	70	380473	F	70	453848	-2	9.37e-28
Chromosome 1	70	384296	F	70	453848	-2	9.37e-28
Chromosome 1	70	387835	F	70	453848	-2	9.37e-28
Chromosome 1	73	91868	P	73	396143	-3	1.13e-27
Chromosome 1	66	353756	P	66	394308	-1	2.19e-27
Chromosome 1	65	4266	P	65	130568	-1	8.61e-27
Chromosome 1	61	106328	F	61	107766	0	1.13e-26
Chromosome 1	61	107766	F	61	316275	0	1.13e-26
Chromosome 1	61	107766	P	61	351127	0	1.13e-26
Chromosome 1	61	107766	P	61	379395	0	1.13e-26
Chromosome 1	61	107766	F	61	394313	0	1.13e-26
Chromosome 1	61	107766	F	61	454827	0	1.13e-26
Chromosome 1	61	124166	F	61	164127	0	1.13e-26
Chromosome 1	63	106326	P	63	353756	-1	1.34e-25
Chromosome 1	63	107783	F	63	279006	-1	1.34e-25
Chromosome 1	63	279006	P	63	353737	-1	1.34e-25
Chromosome 1	63	351127	F	63	353756	-1	1.34e-25
Chromosome 1	63	353756	F	63	379395	-1	1.34e-25
Chromosome 1	59	131633	P	59	147417	0	1.81e-25
Chromosome 1	59	195424	P	59	437569	0	1.81e-25
Chromosome 1	62	106005	F	62	200933	-1	5.26e-25
Chromosome 1	58	310589	P	58	380006	0	7.23e-25
Chromosome 1	68	141575	P	68	224060	-3	9.34e-25
Chromosome 1	61	316275	P	61	353756	-1	2.07e-24
Chromosome 1	57	194798	F	57	200801	0	2.89e-24
Chromosome 1	56	52386	F	56	108202	0	1.16e-23
Chromosome 1	56	118631	P	56	196789	0	1.16e-23
Chromosome 1	66	141722	P	66	223915	-3	1.36e-23
Chromosome 1	55	106388	P	55	132304	0	4.63e-23
Chromosome 1	55	106388	P	55	134059	0	4.63e-23
Chromosome 1	55	106388	F	55	348947	0	4.63e-23
Chromosome 1	55	131637	P	55	454919	0	4.63e-23
Chromosome 1	55	132304	F	55	379341	0	4.63e-23
Chromosome 1	55	134059	F	55	379341	0	4.63e-23
Chromosome 1	55	348947	P	55	379341	0	4.63e-23
Chromosome 1	62	52718	F	62	275479	-2	4.81e-23
Chromosome 1	54	67206	F	54	272910	0	1.85e-22
Chromosome 1	54	222632	P	54	272910	0	1.85e-22
Chromosome 1	54	404047	F	54	404083	0	1.85e-22
Chromosome 1	53	106033	F	53	286175	0	7.41e-22
Chromosome 1	53	106236	P	53	134200	0	7.41e-22
Chromosome 1	53	131198	F	53	380917	0	7.41e-22
Chromosome 1	63	91914	P	63	396107	-3	7.57e-22
Chromosome 1	56	106362	P	56	131189	-1	1.94e-21
Chromosome 1	56	131189	F	56	379366	-1	1.94e-21
Chromosome 1	55	316185	P	55	379462	-1	7.64e-21
Chromosome 1	58	75746	F	58	260684	-2	1.08e-20
Chromosome 1	51	296887	F	51	453867	0	1.19e-20
Chromosome 1	51	380492	F	51	453867	0	1.19e-20
Chromosome 1	51	384315	F	51	453867	0	1.19e-20
Chromosome 1	51	387854	F	51	453867	0	1.19e-20
Chromosome 1	54	177475	P	54	368391	-1	3e-20
Chromosome 1	54	351062	F	54	384407	-1	3e-20
Chromosome 1	60	66608	F	60	249520	-3	4.18e-20
Chromosome 1	50	4575	F	50	4656	0	4.74e-20
Chromosome 1	50	52730	F	50	275491	0	4.74e-20
Chromosome 1	50	101658	P	50	412085	0	4.74e-20
Chromosome 1	50	132851	P	50	316503	0	4.74e-20
Chromosome 1	50	195146	P	50	392635	0	4.74e-20
Chromosome 1	50	347534	F	50	380690	0	4.74e-20
Chromosome 1	53	131192	F	53	351101	-1	1.18e-19
Chromosome 1	59	52787	F	59	275548	-3	1.59e-19
Chromosome 1	59	136334	F	59	453256	-3	1.59e-19
Chromosome 1	59	185345	F	59	327123	-3	1.59e-19
Chromosome 1	49	131196	P	49	394347	0	1.9e-19
Chromosome 1	48	106019	F	48	200947	0	7.59e-19
Chromosome 1	48	131197	F	48	379374	0	7.59e-19
Chromosome 1	48	131231	F	48	132356	0	7.59e-19
Chromosome 1	48	131231	F	48	134111	0	7.59e-19
Chromosome 1	48	131231	P	48	348902	0	7.59e-19
Chromosome 1	48	131231	F	48	453971	0	7.59e-19
Chromosome 1	48	177005	F	48	208606	0	7.59e-19
Chromosome 1	48	308601	P	48	380942	0	7.59e-19
Chromosome 1	48	380942	F	48	389098	0	7.59e-19
Chromosome 1	48	380942	P	48	406598	0	7.59e-19
Chromosome 1	51	72986	P	51	331863	-1	1.81e-18
Chromosome 1	57	66772	F	57	249684	-3	2.29e-18
Chromosome 1	57	333669	P	57	437757	-3	2.29e-18
Chromosome 1	47	106042	P	47	408557	0	3.03e-18
Chromosome 1	47	106362	P	47	380917	0	3.03e-18
Chromosome 1	47	131198	P	47	454861	0	3.03e-18
Chromosome 1	47	147322	P	47	384486	0	3.03e-18
Chromosome 1	47	316309	P	47	380917	0	3.03e-18
Chromosome 1	47	351107	F	47	380917	0	3.03e-18
Chromosome 1	47	379375	F	47	380917	0	3.03e-18
Chromosome 1	47	380917	P	47	394347	0	3.03e-18
Chromosome 1	47	380917	P	47	454861	0	3.03e-18
Chromosome 1	50	256925	P	50	392510	-1	7.11e-18
Chromosome 1	46	88471	F	46	347574	0	1.21e-17
Chromosome 1	46	97105	P	46	396602	0	1.21e-17
Chromosome 1	46	104068	P	46	193707	0	1.21e-17
Chromosome 1	46	279023	P	46	353737	0	1.21e-17
Chromosome 1	55	63900	P	55	352576	-3	3.28e-17
Chromosome 1	55	163196	F	55	308212	-3	3.28e-17
Chromosome 1	55	227218	P	55	281836	-3	3.28e-17
Chromosome 1	48	131437	F	48	395471	-1	1.09e-16
Chromosome 1	48	167314	P	48	269121	-1	1.09e-16
Chromosome 1	44	106345	F	44	279006	0	1.94e-16
Chromosome 1	44	279006	F	44	316292	0	1.94e-16
Chromosome 1	44	279006	P	44	351127	0	1.94e-16
Chromosome 1	44	279006	P	44	379395	0	1.94e-16
Chromosome 1	44	279006	F	44	394330	0	1.94e-16
Chromosome 1	44	279006	F	44	454844	0	1.94e-16
Chromosome 1	44	286184	P	44	408560	0	1.94e-16
Chromosome 1	47	158448	F	47	282918	-1	4.28e-16
Chromosome 1	50	240335	P	50	350940	-2	5.23e-16
Chromosome 1	50	350940	F	50	393113	-2	5.23e-16
Chromosome 1	43	136350	F	43	453272	0	7.77e-16
Chromosome 1	43	239466	F	43	273519	0	7.77e-16
Chromosome 1	46	107800	P	46	353737	-1	1.67e-15
Chromosome 1	52	91929	P	52	396103	-3	1.77e-15
Chromosome 1	49	185355	F	49	327133	-2	2.01e-15
Chromosome 1	42	310682	P	42	379941	0	3.11e-15
Chromosome 1	42	384461	P	42	449880	0	3.11e-15
Chromosome 1	45	347523	F	45	451130	-1	6.55e-15
Chromosome 1	51	92116	P	51	395891	-3	6.66e-15
Chromosome 1	51	108456	P	51	396277	-3	6.66e-15
Chromosome 1	51	136129	F	51	136162	-3	6.66e-15
Chromosome 1	41	133143	P	41	296970	0	1.24e-14
Chromosome 1	41	133143	P	41	380575	0	1.24e-14
Chromosome 1	41	384457	F	41	406670	0	1.24e-14
Chromosome 1	44	92130	P	44	395884	-1	2.56e-14
Chromosome 1	44	424121	F	44	424193	-1	2.56e-14
Chromosome 1	40	157889	P	40	280713	0	4.97e-14
Chromosome 1	40	296538	F	40	296577	0	4.97e-14
Chromosome 1	40	316268	F	40	396253	0	4.97e-14
Chromosome 1	40	351076	F	40	384421	0	4.97e-14
Chromosome 1	43	175508	P	43	254132	-1	1e-13
Chromosome 1	43	278979	P	43	389116	-1	1e-13
Chromosome 1	43	363497	F	43	417989	-1	1e-13
Chromosome 1	39	133127	P	39	351202	0	1.99e-13
Chromosome 1	39	142935	F	39	250144	0	1.99e-13
Chromosome 1	39	142935	F	39	269802	0	1.99e-13
Chromosome 1	39	296961	P	39	316222	0	1.99e-13
Chromosome 1	39	316222	P	39	380566	0	1.99e-13
Chromosome 1	48	108472	F	48	380941	-3	3.54e-13
Chromosome 1	48	214235	F	48	257932	-3	3.54e-13
Chromosome 1	42	63342	P	42	104207	-1	3.91e-13
Chromosome 1	42	333684	P	42	437757	-1	3.91e-13
Chromosome 1	45	41842	F	45	437899	-2	4.33e-13
Chromosome 1	38	22139	P	38	118199	0	7.95e-13
Chromosome 1	38	131196	P	38	384462	0	7.95e-13
Chromosome 1	38	131196	F	38	449883	0	7.95e-13
Chromosome 1	38	316320	F	38	384462	0	7.95e-13
Chromosome 1	38	316320	P	38	449883	0	7.95e-13
Chromosome 1	38	353784	P	38	394308	0	7.95e-13
Chromosome 1	38	384462	F	38	394358	0	7.95e-13
Chromosome 1	38	394358	P	38	449883	0	7.95e-13
Chromosome 1	47	66630	F	47	249542	-3	1.33e-12
Chromosome 1	47	101408	P	47	412346	-3	1.33e-12
Chromosome 1	47	101420	P	47	412334	-3	1.33e-12
Chromosome 1	47	108473	P	47	308602	-3	1.33e-12
Chromosome 1	47	108473	F	47	389098	-3	1.33e-12
Chromosome 1	47	108473	P	47	406599	-3	1.33e-12
Chromosome 1	47	331137	P	47	454740	-3	1.33e-12
Chromosome 1	41	175352	P	41	372357	-1	1.53e-12
Chromosome 1	41	185619	F	41	185720	-1	1.53e-12
Chromosome 1	37	106373	F	37	384462	0	3.18e-12
Chromosome 1	37	106373	P	37	449884	0	3.18e-12
Chromosome 1	37	108447	F	37	389032	0	3.18e-12
Chromosome 1	37	167325	P	37	269121	0	3.18e-12
Chromosome 1	37	347531	F	37	451138	0	3.18e-12
Chromosome 1	37	351106	P	37	384462	0	3.18e-12
Chromosome 1	37	351106	F	37	449884	0	3.18e-12
Chromosome 1	37	379374	P	37	384462	0	3.18e-12
Chromosome 1	37	379374	F	37	449884	0	3.18e-12
Chromosome 1	37	406674	P	37	449885	0	3.18e-12
Chromosome 1	37	406675	F	37	454872	0	3.18e-12
Chromosome 1	46	136268	F	46	453256	-3	4.97e-12
Chromosome 1	46	254141	F	46	265568	-3	4.97e-12
Chromosome 1	40	4558	F	40	4666	-1	5.97e-12
Chromosome 1	40	52663	F	40	275433	-1	5.97e-12
Chromosome 1	40	110750	F	40	117249	-1	5.97e-12
Chromosome 1	43	380075	F	43	453451	-2	6.31e-12
Chromosome 1	36	106373	F	36	406675	0	1.27e-11
Chromosome 1	36	106916	P	36	310494	0	1.27e-11
Chromosome 1	36	106916	F	36	453499	0	1.27e-11
Chromosome 1	36	119616	P	36	214742	0	1.27e-11
Chromosome 1	36	131198	P	36	406675	0	1.27e-11
Chromosome 1	36	174340	P	36	442039	0	1.27e-11
Chromosome 1	36	174347	F	36	332399	0	1.27e-11
Chromosome 1	36	316320	F	36	406675	0	1.27e-11
Chromosome 1	36	351107	P	36	406675	0	1.27e-11
Chromosome 1	36	379375	P	36	406675	0	1.27e-11
Chromosome 1	36	380917	P	36	384462	0	1.27e-11
Chromosome 1	36	380917	P	36	406675	0	1.27e-11
Chromosome 1	36	380917	F	36	449885	0	1.27e-11
Chromosome 1	36	384462	F	36	454872	0	1.27e-11
Chromosome 1	36	394358	F	36	406675	0	1.27e-11
Chromosome 1	36	424129	F	36	424201	0	1.27e-11
Chromosome 1	36	449885	P	36	454872	0	1.27e-11
Chromosome 1	45	175508	P	45	265557	-3	1.86e-11
Chromosome 1	39	4502	F	39	4544	-1	2.33e-11
Chromosome 1	39	185365	F	39	327143	-1	2.33e-11
Chromosome 1	42	227231	P	42	281836	-2	2.41e-11
Chromosome 1	35	117501	P	35	354868	0	5.09e-11
Chromosome 1	35	195082	F	35	381868	0	5.09e-11
Chromosome 1	35	200942	F	35	408597	0	5.09e-11
Chromosome 1	35	253665	F	35	253755	0	5.09e-11
Chromosome 1	35	278987	F	35	308596	0	5.09e-11
Chromosome 1	35	296970	F	35	387933	0	5.09e-11
Chromosome 1	35	351155	F	35	353784	0	5.09e-11
Chromosome 1	35	353784	F	35	379423	0	5.09e-11
Chromosome 1	35	380575	F	35	387933	0	5.09e-11
Chromosome 1	35	380941	P	35	396277	0	5.09e-11
Chromosome 1	44	4362	P	44	66499	-3	6.94e-11
Chromosome 1	44	4362	P	44	273623	-3	6.94e-11
Chromosome 1	44	66499	F	44	67100	-3	6.94e-11
Chromosome 1	44	66499	P	44	222748	-3	6.94e-11
Chromosome 1	44	67100	F	44	273623	-3	6.94e-11
Chromosome 1	44	92200	P	44	395730	-3	6.94e-11
Chromosome 1	44	184363	F	44	435437	-3	6.94e-11
Chromosome 1	44	222748	P	44	273623	-3	6.94e-11
Chromosome 1	34	4297	P	34	130568	0	2.04e-10
Chromosome 1	34	6008	F	34	389047	0	2.04e-10
Chromosome 1	34	44987	F	34	119134	0	2.04e-10
Chromosome 1	34	63896	P	34	454108	0	2.04e-10
Chromosome 1	34	132412	P	34	133126	0	2.04e-10
Chromosome 1	34	133126	P	34	134167	0	2.04e-10
Chromosome 1	34	133126	F	34	348860	0	2.04e-10
Chromosome 1	34	133126	P	34	454027	0	2.04e-10
Chromosome 1	34	182012	F	34	195429	0	2.04e-10
Chromosome 1	34	182012	P	34	437589	0	2.04e-10
Chromosome 1	34	200961	F	34	286175	0	2.04e-10
Chromosome 1	34	308615	F	34	396277	0	2.04e-10
Chromosome 1	34	353783	P	34	396260	0	2.04e-10
Chromosome 1	34	380690	F	34	451141	0	2.04e-10
Chromosome 1	34	389098	P	34	396277	0	2.04e-10
Chromosome 1	34	396277	F	34	406612	0	2.04e-10
Chromosome 1	43	223220	F	43	223292	-3	2.59e-10
Chromosome 1	40	5822	P	40	266310	-2	3.49e-10
Chromosome 1	40	66789	F	40	249701	-2	3.49e-10
Chromosome 1	40	67311	F	40	254068	-2	3.49e-10
Chromosome 1	40	92429	F	40	104210	-2	3.49e-10
Chromosome 1	40	103108	P	40	413420	-2	3.49e-10
Chromosome 1	40	108118	F	40	254068	-2	3.49e-10
Chromosome 1	40	208880	P	40	253838	-2	3.49e-10
Chromosome 1	40	222542	P	40	254068	-2	3.49e-10
Chromosome 1	37	41850	F	37	437907	-1	3.53e-10
Chromosome 1	33	92001	P	33	396024	0	8.15e-10
Chromosome 1	33	106328	F	33	396260	0	8.15e-10
Chromosome 1	33	106388	P	33	453941	0	8.15e-10
Chromosome 1	33	107766	F	33	396260	0	8.15e-10
Chromosome 1	33	117782	F	33	256106	0	8.15e-10
Chromosome 1	33	131452	F	33	395486	0	8.15e-10
Chromosome 1	33	132412	F	33	351208	0	8.15e-10
Chromosome 1	33	134167	F	33	351208	0	8.15e-10
Chromosome 1	33	136429	F	33	142936	0	8.15e-10
Chromosome 1	33	136429	F	33	250145	0	8.15e-10
Chromosome 1	33	136429	F	33	269803	0	8.15e-10
Chromosome 1	33	164846	P	33	423534	0	8.15e-10
Chromosome 1	33	167235	P	33	274551	0	8.15e-10
Chromosome 1	33	212183	P	33	213425	0	8.15e-10
Chromosome 1	33	213425	F	33	296934	0	8.15e-10
Chromosome 1	33	213425	F	33	380539	0	8.15e-10
Chromosome 1	33	348861	P	33	351208	0	8.15e-10
Chromosome 1	33	351155	P	33	396260	0	8.15e-10
Chromosome 1	33	351208	F	33	454027	0	8.15e-10
Chromosome 1	33	379363	F	33	453941	0	8.15e-10
Chromosome 1	33	379423	P	33	396260	0	8.15e-10
Chromosome 1	33	394313	F	33	396260	0	8.15e-10
Chromosome 1	33	396260	F	33	454827	0	8.15e-10
Chromosome 1	42	92033	P	42	395988	-3	9.63e-10
Chromosome 1	42	184421	F	42	435495	-3	9.63e-10
Chromosome 1	42	250091	F	42	269749	-3	9.63e-10
Chromosome 1	39	1928	P	39	74205	-2	1.33e-09
Chromosome 1	39	63920	P	39	352572	-2	1.33e-09
Chromosome 1	39	67518	P	39	301160	-2	1.33e-09
Chromosome 1	36	172704	P	36	295684	-1	1.37e-09
Chromosome 1	32	63847	P	32	131458	0	3.26e-09
Chromosome 1	32	278990	F	32	406596	0	3.26e-09
Chromosome 1	41	92059	P	41	395963	-3	3.58e-09
Chromosome 1	41	260725	F	41	332161	-3	3.58e-09
Chromosome 1	38	4371	P	38	130650	-2	5.03e-09
Chromosome 1	38	53548	F	38	89843	-2	5.03e-09
Chromosome 1	38	67097	F	38	130650	-2	5.03e-09
Chromosome 1	38	130650	P	38	222757	-2	5.03e-09
Chromosome 1	38	182756	F	38	366217	-2	5.03e-09
Chromosome 1	35	65345	F	35	350183	-1	5.35e-09
Chromosome 1	35	106014	F	35	408597	-1	5.35e-09
Chromosome 1	35	331149	P	35	454740	-1	5.35e-09
Chromosome 1	31	91942	P	31	396111	0	1.3e-08
Chromosome 1	31	104451	P	31	194889	0	1.3e-08
Chromosome 1	31	105839	P	31	193266	0	1.3e-08
Chromosome 1	31	108489	P	31	308602	0	1.3e-08
Chromosome 1	31	108489	F	31	380958	0	1.3e-08
Chromosome 1	31	108489	F	31	389114	0	1.3e-08
Chromosome 1	31	108489	P	31	406599	0	1.3e-08
Chromosome 1	31	193266	P	31	455054	0	1.3e-08
Chromosome 1	31	245343	P	31	296543	0	1.3e-08
Chromosome 1	31	245343	P	31	296582	0	1.3e-08
Chromosome 1	40	66748	F	40	249660	-3	1.33e-08
Chromosome 1	37	66731	F	37	249643	-2	1.91e-08
Chromosome 1	34	63347	P	34	92429	-1	2.08e-08
Chromosome 1	34	123383	P	34	260613	-1	2.08e-08
Chromosome 1	34	240333	F	34	406965	-1	2.08e-08
Chromosome 1	34	393131	P	34	406965	-1	2.08e-08
Chromosome 1	39	279023	F	39	396289	-3	4.91e-08
Chromosome 1	39	289204	P	39	296754	-3	4.91e-08
Chromosome 1	39	353744	P	39	396289	-3	4.91e-08
Chromosome 1	30	4331	P	30	143087	0	5.21e-08
Chromosome 1	30	54392	P	30	143216	0	5.21e-08
Chromosome 1	30	72890	P	30	232554	0	5.21e-08
Chromosome 1	30	131410	P	30	347541	0	5.21e-08
Chromosome 1	30	131410	P	30	380697	0	5.21e-08
Chromosome 1	30	133154	F	30	316222	0	5.21e-08
Chromosome 1	30	136284	F	30	453272	0	5.21e-08
Chromosome 1	30	194631	P	30	396265	0	5.21e-08
Chromosome 1	30	227125	F	30	456403	0	5.21e-08
Chromosome 1	30	278992	P	30	380960	0	5.21e-08
Chromosome 1	30	286171	F	30	374156	0	5.21e-08
Chromosome 1	30	316222	P	30	387933	0	5.21e-08
Chromosome 1	30	362772	P	30	400105	0	5.21e-08
Chromosome 1	36	3986	P	36	363979	-2	7.22e-08
Chromosome 1	33	130633	P	33	208842	-1	8.06e-08
Chromosome 1	33	227278	P	33	281803	-1	8.06e-08
Chromosome 1	38	53530	F	38	89825	-3	1.81e-07
Chromosome 1	38	75952	F	38	233849	-3	1.81e-07
Chromosome 1	38	271891	F	38	283331	-3	1.81e-07
Chromosome 1	35	56110	F	35	308752	-2	2.73e-07
Chromosome 1	35	106009	P	35	279034	-2	2.73e-07
Chromosome 1	35	106009	F	35	353737	-2	2.73e-07
Chromosome 1	35	313432	P	35	422060	-2	2.73e-07
Chromosome 1	35	363622	F	35	418136	-2	2.73e-07
Chromosome 1	32	26995	P	32	328932	-1	3.13e-07
Chromosome 1	32	53473	F	32	89762	-1	3.13e-07
Chromosome 1	32	64643	P	32	213425	-1	3.13e-07
Chromosome 1	32	66645	F	32	249557	-1	3.13e-07
Chromosome 1	32	67319	F	32	254076	-1	3.13e-07
Chromosome 1	32	108126	F	32	254076	-1	3.13e-07
Chromosome 1	32	350958	P	32	406967	-1	3.13e-07
Chromosome 1	37	53404	F	37	89693	-3	6.67e-07
Chromosome 1	37	53423	F	37	89712	-3	6.67e-07
Chromosome 1	37	67291	F	37	67409	-3	6.67e-07
Chromosome 1	37	67409	F	37	108098	-3	6.67e-07
Chromosome 1	37	67409	P	37	222565	-3	6.67e-07
Chromosome 1	37	107800	F	37	396289	-3	6.67e-07
Chromosome 1	37	108449	P	37	279032	-3	6.67e-07
Chromosome 1	37	108449	F	37	353737	-3	6.67e-07
Chromosome 1	34	4372	P	34	66499	-2	1.03e-06
Chromosome 1	34	4372	P	34	273623	-2	1.03e-06
Chromosome 1	34	29848	F	34	32064	-2	1.03e-06
Chromosome 1	34	140051	P	34	447875	-2	1.03e-06
Chromosome 1	34	222758	P	34	273623	-2	1.03e-06
Chromosome 1	31	4364	F	31	226994	-1	1.21e-06
Chromosome 1	31	35044	P	31	208875	-1	1.21e-06
Chromosome 1	31	67111	P	31	226994	-1	1.21e-06
Chromosome 1	31	72956	P	31	331912	-1	1.21e-06
Chromosome 1	31	95253	F	31	388749	-1	1.21e-06
Chromosome 1	31	99776	P	31	170023	-1	1.21e-06
Chromosome 1	31	117842	F	31	423580	-1	1.21e-06
Chromosome 1	31	119338	F	31	344364	-1	1.21e-06
Chromosome 1	31	131121	P	31	168460	-1	1.21e-06
Chromosome 1	31	136033	F	31	274809	-1	1.21e-06
Chromosome 1	31	193819	P	31	345659	-1	1.21e-06
Chromosome 1	31	194632	F	31	353783	-1	1.21e-06
Chromosome 1	31	208875	P	31	452106	-1	1.21e-06
Chromosome 1	31	222750	F	31	226994	-1	1.21e-06
Chromosome 1	31	227242	P	31	281836	-1	1.21e-06
Chromosome 1	31	307391	F	31	307445	-1	1.21e-06
Chromosome 1	31	332397	P	31	442039	-1	1.21e-06
Chromosome 1	31	347520	P	31	454132	-1	1.21e-06
Chromosome 1	31	389026	F	31	449877	-1	1.21e-06
Chromosome 1	36	106008	P	36	107811	-3	2.45e-06
Chromosome 1	36	109575	P	36	200165	-3	2.45e-06
Chromosome 1	36	254132	F	36	265559	-3	2.45e-06
Chromosome 1	33	75835	F	33	260787	-2	3.87e-06
Chromosome 1	33	168462	F	33	406984	-2	3.87e-06
Chromosome 1	30	67377	F	30	67486	-1	4.69e-06
Chromosome 1	30	81313	F	30	421594	-1	4.69e-06
Chromosome 1	30	106285	F	30	406861	-1	4.69e-06
Chromosome 1	30	106331	P	30	194633	-1	4.69e-06
Chromosome 1	30	107769	P	30	194633	-1	4.69e-06
Chromosome 1	30	108490	P	30	278993	-1	4.69e-06
Chromosome 1	30	109549	P	30	333670	-1	4.69e-06
Chromosome 1	30	131189	F	30	132329	-1	4.69e-06
Chromosome 1	30	131189	F	30	134084	-1	4.69e-06
Chromosome 1	30	131189	P	30	348947	-1	4.69e-06
Chromosome 1	30	131189	F	30	453944	-1	4.69e-06
Chromosome 1	30	131221	P	30	396283	-1	4.69e-06
Chromosome 1	30	131413	P	30	451145	-1	4.69e-06
Chromosome 1	30	131576	F	30	384187	-1	4.69e-06
Chromosome 1	30	132329	P	30	316335	-1	4.69e-06
Chromosome 1	30	134084	P	30	316335	-1	4.69e-06
Chromosome 1	30	140067	F	30	140340	-1	4.69e-06
Chromosome 1	30	175319	P	30	444922	-1	4.69e-06
Chromosome 1	30	194633	P	30	316278	-1	4.69e-06
Chromosome 1	30	194633	F	30	351155	-1	4.69e-06
Chromosome 1	30	194633	F	30	379423	-1	4.69e-06
Chromosome 1	30	194633	P	30	394316	-1	4.69e-06
Chromosome 1	30	194633	P	30	454830	-1	4.69e-06
Chromosome 1	30	195212	P	30	362749	-1	4.69e-06
Chromosome 1	30	199118	F	30	423272	-1	4.69e-06
Chromosome 1	30	316335	F	30	348947	-1	4.69e-06
Chromosome 1	30	316335	P	30	453944	-1	4.69e-06
Chromosome 1	30	451128	P	30	454132	-1	4.69e-06
Chromosome 1	35	27894	P	35	421122	-3	9e-06
Chromosome 1	35	200937	P	35	279034	-3	9e-06
Chromosome 1	35	200937	F	35	353737	-3	9e-06
Chromosome 1	35	279034	P	35	389034	-3	9e-06
Chromosome 1	35	352601	F	35	454108	-3	9e-06
Chromosome 1	35	353737	F	35	389034	-3	9e-06
Chromosome 1	32	35042	F	32	67057	-2	1.45e-05
Chromosome 1	32	67057	F	32	452104	-2	1.45e-05
Chromosome 1	32	76358	P	32	442943	-2	1.45e-05
Chromosome 1	32	85194	P	32	193228	-2	1.45e-05
Chromosome 1	32	92095	P	32	395931	-2	1.45e-05
Chromosome 1	32	100946	P	32	412814	-2	1.45e-05
Chromosome 1	32	106290	F	32	316208	-2	1.45e-05
Chromosome 1	32	115198	P	32	150897	-2	1.45e-05
Chromosome 1	32	333700	P	32	437751	-2	1.45e-05
Chromosome 1	34	64604	F	34	406924	-3	3.29e-05
Chromosome 1	34	81267	F	34	421549	-3	3.29e-05
Chromosome 1	34	109533	P	34	260701	-3	3.29e-05
Chromosome 1	34	123383	P	34	234508	-3	3.29e-05
Chromosome 1	34	194696	P	34	395267	-3	3.29e-05
Chromosome 1	34	233825	F	34	234032	-3	3.29e-05
Chromosome 1	31	4001	P	31	363969	-2	5.45e-05
Chromosome 1	31	35043	P	31	222803	-2	5.45e-05
Chromosome 1	31	66871	F	31	249783	-2	5.45e-05
Chromosome 1	31	67697	P	31	148028	-2	5.45e-05
Chromosome 1	31	75410	P	31	442709	-2	5.45e-05
Chromosome 1	31	88540	F	31	456495	-2	5.45e-05
Chromosome 1	31	108480	F	31	194622	-2	5.45e-05
Chromosome 1	31	174317	P	31	442071	-2	5.45e-05
Chromosome 1	31	177504	P	31	368385	-2	5.45e-05
Chromosome 1	31	194343	F	31	407890	-2	5.45e-05
Chromosome 1	31	217580	F	31	217604	-2	5.45e-05
Chromosome 1	31	222807	P	31	452101	-2	5.45e-05
Chromosome 1	31	227332	P	31	281755	-2	5.45e-05
Chromosome 1	31	233743	P	31	442847	-2	5.45e-05
Chromosome 1	31	389041	P	31	396297	-2	5.45e-05
Chromosome 1	33	66681	F	33	249593	-3	0.00012
Chromosome 1	33	103123	P	33	413412	-3	0.00012
Chromosome 1	33	167074	P	33	275660	-3	0.00012
Chromosome 1	33	221605	P	33	311401	-3	0.00012
Chromosome 1	33	260610	F	33	332250	-3	0.00012
Chromosome 1	30	5834	P	30	266308	-2	0.000204
Chromosome 1	30	35040	F	30	253848	-2	0.000204
Chromosome 1	30	35080	F	30	253876	-2	0.000204
Chromosome 1	30	64341	F	30	353433	-2	0.000204
Chromosome 1	30	66503	F	30	130657	-2	0.000204
Chromosome 1	30	67057	F	30	253850	-2	0.000204
Chromosome 1	30	72968	P	30	76440	-2	0.000204
Chromosome 1	30	76384	F	30	234629	-2	0.000204
Chromosome 1	30	92440	F	30	104221	-2	0.000204
Chromosome 1	30	106033	F	30	374160	-2	0.000204
Chromosome 1	30	106421	F	30	150956	-2	0.000204
Chromosome 1	30	106641	P	30	193372	-2	0.000204
Chromosome 1	30	107798	P	30	131217	-2	0.000204
Chromosome 1	30	107798	P	30	380936	-2	0.000204
Chromosome 1	30	117399	P	30	369967	-2	0.000204
Chromosome 1	30	130657	F	30	273627	-2	0.000204
Chromosome 1	30	131218	P	30	279020	-2	0.000204
Chromosome 1	30	131218	F	30	353756	-2	0.000204
Chromosome 1	30	131223	P	30	308619	-2	0.000204
Chromosome 1	30	131223	F	30	389098	-2	0.000204
Chromosome 1	30	131223	P	30	406616	-2	0.000204
Chromosome 1	30	131710	P	30	346931	-2	0.000204
Chromosome 1	30	150956	P	30	379333	-2	0.000204
Chromosome 1	30	174141	F	30	371457	-2	0.000204
Chromosome 1	30	200961	F	30	374160	-2	0.000204
Chromosome 1	30	203900	F	30	337133	-2	0.000204
Chromosome 1	30	222807	P	30	253848	-2	0.000204
Chromosome 1	30	233865	F	30	234523	-2	0.000204
Chromosome 1	30	234516	F	30	234577	-2	0.000204
Chromosome 1	30	253848	F	30	452102	-2	0.000204
Chromosome 1	30	253876	F	30	452142	-2	0.000204
Chromosome 1	30	279021	P	30	380936	-2	0.000204
Chromosome 1	30	288421	F	30	384186	-2	0.000204
Chromosome 1	30	308317	F	30	365978	-2	0.000204
Chromosome 1	30	350966	F	30	384359	-2	0.000204
Chromosome 1	30	353756	F	30	380937	-2	0.000204
Chromosome 1	30	353848	P	30	454766	-2	0.000204
Chromosome 1	30	355190	P	30	407374	-2	0.000204
Chromosome 1	30	363540	F	30	418039	-2	0.000204
Chromosome 1	30	377662	P	30	377662	-2	0.000204
Chromosome 1	30	384475	P	30	389027	-2	0.000204
Chromosome 1	30	396046	F	30	396073	-2	0.000204
Chromosome 1	32	32062	F	32	87433	-3	0.000436
Chromosome 1	32	57880	P	32	76254	-3	0.000436
Chromosome 1	32	63852	P	32	395487	-3	0.000436
Chromosome 1	32	66805	F	32	249717	-3	0.000436
Chromosome 1	32	67316	P	32	208650	-3	0.000436
Chromosome 1	32	71555	F	32	276430	-3	0.000436
Chromosome 1	32	75763	P	32	109535	-3	0.000436
Chromosome 1	32	101372	P	32	412397	-3	0.000436
Chromosome 1	32	108123	P	32	208650	-3	0.000436
Chromosome 1	32	109219	P	32	273069	-3	0.000436
Chromosome 1	32	109550	F	32	437784	-3	0.000436
Chromosome 1	32	118449	P	32	297281	-3	0.000436
Chromosome 1	32	118714	F	32	403241	-3	0.000436
Chromosome 1	32	131118	P	32	406984	-3	0.000436
Chromosome 1	32	131369	P	32	406852	-3	0.000436
Chromosome 1	32	133187	P	32	350966	-3	0.000436
Chromosome 1	32	208650	F	32	222545	-3	0.000436
Chromosome 1	32	227015	F	32	254089	-3	0.000436
Chromosome 1	32	234029	P	32	442167	-3	0.000436
Chromosome 1	32	269595	P	32	277910	-3	0.000436
Chromosome 1	32	303583	P	32	376132	-3	0.000436
Chromosome 1	32	316266	F	32	352530	-3	0.000436
Chromosome 1	32	350966	F	32	387898	-3	0.000436
Chromosome 1	32	383570	F	32	383615	-3	0.000436
Chromosome 1	31	2558	P	31	348057	-3	0.00158
Chromosome 1	31	4534	F	31	4705	-3	0.00158
Chromosome 1	31	35303	P	31	36338	-3	0.00158
Chromosome 1	31	35303	F	31	167132	-3	0.00158
Chromosome 1	31	43552	P	31	341202	-3	0.00158
Chromosome 1	31	52823	F	31	275584	-3	0.00158
Chromosome 1	31	53389	F	31	89678	-3	0.00158
Chromosome 1	31	64198	F	31	382368	-3	0.00158
Chromosome 1	31	66510	P	31	226994	-3	0.00158
Chromosome 1	31	75669	F	31	233103	-3	0.00158
Chromosome 1	31	92071	P	31	395961	-3	0.00158
Chromosome 1	31	112604	F	31	123460	-3	0.00158
Chromosome 1	31	119305	F	31	271574	-3	0.00158
Chromosome 1	31	123420	F	31	442174	-3	0.00158
Chromosome 1	31	132328	F	31	351097	-3	0.00158
Chromosome 1	31	134083	F	31	351097	-3	0.00158
Chromosome 1	31	135367	P	31	382368	-3	0.00158
Chromosome 1	31	142104	P	31	223573	-3	0.00158
Chromosome 1	31	174372	P	31	441998	-3	0.00158
Chromosome 1	31	208839	P	31	253873	-3	0.00158
Chromosome 1	31	226994	P	31	273634	-3	0.00158
Chromosome 1	31	234507	F	31	260612	-3	0.00158
Chromosome 1	31	234579	F	31	332263	-3	0.00158
Chromosome 1	31	292474	F	31	395449	-3	0.00158
Chromosome 1	31	348947	P	31	351097	-3	0.00158
Chromosome 1	31	351097	F	31	453943	-3	0.00158
Chromosome 1	31	362379	F	31	362730	-3	0.00158
Chromosome 1	31	363515	F	31	418007	-3	0.00158
Chromosome 1	31	409293	P	31	459530	-3	0.00158
Chromosome 1	30	1092	P	30	350866	-3	0.00571
Chromosome 1	30	4516	F	30	4585	-3	0.00571
Chromosome 1	30	4516	F	30	4612	-3	0.00571
Chromosome 1	30	4516	F	30	4639	-3	0.00571
Chromosome 1	30	4516	F	30	4666	-3	0.00571
Chromosome 1	30	10230	P	30	170899	-3	0.00571
Chromosome 1	30	36874	P	30	456345	-3	0.00571
Chromosome 1	30	46878	F	30	192827	-3	0.00571
Chromosome 1	30	63955	P	30	395432	-3	0.00571
Chromosome 1	30	64573	F	30	406894	-3	0.00571
Chromosome 1	30	66855	F	30	249767	-3	0.00571
Chromosome 1	30	67059	P	30	208876	-3	0.00571
Chromosome 1	30	75706	F	30	119050	-3	0.00571
Chromosome 1	30	76375	F	30	234620	-3	0.00571
Chromosome 1	30	83775	P	30	226899	-3	0.00571
Chromosome 1	30	106362	P	30	353753	-3	0.00571
Chromosome 1	30	116702	F	30	243265	-3	0.00571
Chromosome 1	30	131192	F	30	389028	-3	0.00571
Chromosome 1	30	131577	F	30	288423	-3	0.00571
Chromosome 1	30	131695	F	30	288440	-3	0.00571
Chromosome 1	30	135625	P	30	195116	-3	0.00571
Chromosome 1	30	137026	P	30	210249	-3	0.00571
Chromosome 1	30	142782	F	30	191977	-3	0.00571
Chromosome 1	30	165905	P	30	244276	-3	0.00571
Chromosome 1	30	168436	P	30	226756	-3	0.00571
Chromosome 1	30	172713	P	30	295681	-3	0.00571
Chromosome 1	30	175348	P	30	444896	-3	0.00571
Chromosome 1	30	208880	F	30	222807	-3	0.00571
Chromosome 1	30	213392	P	30	240359	-3	0.00571
Chromosome 1	30	233772	P	30	442848	-3	0.00571
Chromosome 1	30	233912	P	30	442857	-3	0.00571
Chromosome 1	30	234252	P	30	282632	-3	0.00571
Chromosome 1	30	237514	P	30	333640	-3	0.00571
Chromosome 1	30	240285	P	30	350994	-3	0.00571
Chromosome 1	30	260530	F	30	332160	-3	0.00571
Chromosome 1	30	279034	P	30	408597	-3	0.00571
Chromosome 1	30	316309	P	30	353753	-3	0.00571
Chromosome 1	30	316333	P	30	389027	-3	0.00571
Chromosome 1	30	316371	P	30	351045	-3	0.00571
Chromosome 1	30	344103	F	30	423493	-3	0.00571
Chromosome 1	30	350995	F	30	393184	-3	0.00571
Chromosome 1	30	352532	F	30	396253	-3	0.00571
Chromosome 1	30	353322	P	30	353613	-3	0.00571
Chromosome 1	30	353742	F	30	408597	-3	0.00571
Chromosome 1	30	380654	P	30	395444	-3	0.00571
Chromosome 1	30	389028	P	30	406687	-3	0.00571
Chromosome 1	30	399321	C	30	453223	-3	0.00571
Chromosome 1	30	442164	F	30	442866	-3	0.00571
Chromosome 2	90	30670	F	90	30813	-3	1.5e-39
Chromosome 2	66	30694	F	66	30837	0	1.33e-31
Chromosome 2	44	30741	F	44	30813	-1	3.1e-16
Chromosome 2	42	30664	F	42	30735	-3	1.16e-11
Chromosome 2	33	6430	P	33	47626	-3	1.45e-06
Chromosome 3	46	20923	F	46	20928	0	3.74e-20
Chromosome 3	41	20923	F	41	20933	0	3.83e-17
Chromosome 3	36	20923	F	36	20938	0	3.92e-14
Chromosome 3	31	20923	F	31	20943	0	4.02e-11
Chromosome 3	31	20918	F	31	20943	-3	4.88e-06
