# Supplementary material for: Characterizing complete mitochondrial genome of Aquilegia amurensis and its evolutionary implications
Source: BMC Plant Biol. 2024 Feb 28;24:142. doi: 10.1186/s12870-024-04844-9 (PMC10900605; doi:10.1186/s12870-024-04844-9)
Supplement: Supplementary file 5 — Supplementary Material 5: Table S6. dN/dS ratios of each gene in the mitochondrial genome of Aquilegia [file 12870_2024_4844_MOESM5_ESM.xlsx]

## Sheet: Table S6
Table S6 dN/dS ratios of each gene in the mitochondrial genome of Aquilegia
Distribution region	Species	atp1	atp4	atp6	atp8	ayp9	ccmB	ccmC	ccmFC	ccmFN	cob	cox1	cox2	cox3	matR	mttB	nad1	nad2	nad3	nad4	nad4L	nad5	nad6	nad7	nad9	rpl5	rpl10	rpl6	rps4	rps7	rps10	rps12	rps13	rpd14
North America - Europe Asia	A. formosa ... A. amurensis	0.2373	0.2434	NA	0.3549	0.001	NA	0.0908	0.001	0.001	0.2432	0.001	0.001	0.001	0.3057	NA	0.1298	0.7704	0.001	NA	0.0948	0.001	0.1333	0.001	0.001	1.9998	0.2162	0.001	1.5055	0.2186	2.0597	0.9883	0.6515	1.5351
	A. formosa ... A. parviflora	0.001	0.2938	0.001	0.5094	0.001	NA	0.001	0.001	0.001	0.2432	0.001	NA	0.0618	0.2328	NA	0.0263	0.7703	0.001	NA	0.1487	0.001	0.1401	0.001	0.001	0.001	0.2162	0.001	NA	0.001	1.6138	NA	0.6132	1.2082
	A. formosa ... A. viridiflora	0.001	0.2858	0.1168	0.6209	0.001	1.9987	0.0681	0.001	0.001	0.2432	0.0375	1.9997	0.001	0.3028	NA	0.0622	0.3942	0.001	NA	0.001	0.001	0.001	0.001	NA	0.001	NA	0.001	2	0.001	1.2128	2.0002	0.5539	1.1656
	A. formosa ... A. yabeana	0.001	0.001	0.2085	0.5094	0.001	1.5601	0.0774	0.001	0.2842	0.25	0.001	0.001	0.001	0.1286	NA	0.001	0.001	0.0685	NA	0.001	0.001	0.001	0.001	0.001	NA	0.2162	0.001	1.572	0.001	0.001	NA	0.7214	NA
	A. formosa ... A. kansuensis	0.0155	0.001	0.001	0.3549	0.001	0.001	0.0776	0.001	0.2842	NA	0.001	0.001	0.0395	0.1535	1.8953	0.001	0.7703	0.186	NA	0.001	0.001	0.1238	0.001	0.0175	NA	NA	0.001	0.001	0.001	0.001	NA	0.9963	1.9996
	A. formosa ... A. rockii	0.0092	0.0569	0.001	0.5094	0.001	0.001	0.001	0.001	0.001	0.2432	0.1288	NA	0.001	0.2056	NA	0.001	0.001	0.2731	NA	0.001	0.0508	0.0357	0.1471	0.001	2	0.2162	0.001	NA	0.001	0.001	2.0002	NA	NA
	A. formosa ... A. japonica	0.2745	0.049	0.001	0.3549	0.001	NA	0.001	0.001	0.001	0.2432	0.001	0.001	0.001	NA	NA	0.001	1.04	0.2064	NA	0.001	0.001	0.001	0.1261	0.001	NA	NA	0.001	2	0.001	NA	1.51	1.9187	2
	A. formosa ... A. oxysepala	0.2745	0.0959	0.001	0.5094	0.0423	NA	0.0971	0.001	0.001	0.2432	0.001	0.0834	0.001	2.0002	NA	0.001	NA	0.215	NA	0.001	0.001	0.001	0.001	0.001	NA	NA	0.001	1.537	0.001	NA	NA	1.9351	1.6609
	A. sibirica ... A. formosa	0.2196	0.001	0.001	0.5094	0.001	0.001	0.0714	0.001	0.001	0.001	0.001	0.001	0.001	0.1003	NA	0.001	1.629	0.001	NA	0.001	0.001	0.2593	0.001	0.001	NA	0.2162	0.001	NA	0.001	0.001	1.3744	2.0005	1.6321
	A. ecalcarata ... A. formosa	0.3139	0.0885	0.1725	0.3549	0.001	NA	0.001	0.001	0.001	0.5367	0.001	0.001	0.1216	NA	NA	0.001	0.001	0.001	NA	0.0298	0.0904	0.167	0.001	0.0957	0.001	NA	0.001	0.001	0.001	0.001	NA	0.6434	NA
	A. ecalcarata ... A. formosa	0.1893	0.001	NA	0.5094	0.001	NA	0.0764	0.087	0.001	NA	0.001	0.001	0.001	0.0142	2	0.001	0.7704	0.001	NA	0.001	NA	0.0266	0.001	0.001	0.001	0.001	0.001	0.001	0.001	0.001	1.5312	0.4981	1.5584
	A. chrysantha ... A. amurensis	0.001	0.0938	NA	0.3549	0.0576	NA	0.001	0.001	0.001	NA	0.001	0.001	0.001	0.9394	1.0139	0.001	0.7703	0.001	NA	0.001	0.001	0.2144	0.001	0.001	0.001	0.2162	0.001	0.0345	0.001	2	1.7156	0.7477	0.9544
	A. chrysantha ... A. parviflora	0.1017	0.001	2	0.5094	0.001	NA	0.0251	0.1097	0.1334	NA	0.001	NA	0.001	0.846	NA	0.0632	0.7704	0.001	NA	0.001	0.0447	0.2037	0.001	0.001	0.001	0.2162	0.001	NA	0.001	0.001	NA	0.6811	0.7669
	A. chrysantha ... A. viridiflora	0.001	0.2858	0.001	0.6209	0.001	1.0357	0.145	0.182	0.1377	NA	0.001	0.001	0.0232	0.691	NA	0.001	0.001	0.001	NA	0.001	0.0577	0.001	0.001	NA	0.001	NA	0.001	2	0.001	0.2472	1.7753	1.0053	0.6683
	A. chrysantha ... A. yabeana	0.0974	0.2447	0.1435	0.5094	0.0728	0.001	0.1242	0.001	NA	0.001	0.001	0.001	0.001	0.5419	NA	0.001	0.001	0.061	NA	0.001	0.001	0.001	0.001	1.9995	NA	0.2162	0.001	1.6174	0.0381	0.001	1.5595	NA	1.1943
	A. chrysantha ... A. kansuensis	0.001	0.001	0.001	0.3549	0.001	0.001	0.001	0.001	NA	0.2432	0.1099	0.001	0.0048	0.474	0.5904	0.001	0.7703	0.001	NA	0.0378	0.001	0.001	0.001	1.6288	NA	NA	0.001	1.3138	0.001	0.1262	NA	2	NA
	A. chrysantha ... A. rockii	0.0023	0.001	0.001	0.5094	0.001	0.001	0.001	0.1028	1.1126	NA	0.0393	NA	0.001	0.3698	NA	0.0766	0.2603	0.0582	NA	0.0084	0.001	0.001	0.001	0.4112	1.8791	0.2162	0.001	NA	0.001	0.21	2	1.5566	2.0001
	A. chrysantha ... A. japonica	0.2745	0.001	0.0463	0.3549	0.001	NA	0.001	0.14	0.001	NA	0.001	0.001	0.0053	NA	NA	0.001	1.04	0.001	NA	0.001	0.001	0.001	0.001	0.001	NA	NA	0.0794	1.9993	0.001	NA	1.64	1.4424	NA
	A. chrysantha ... A. oxysepala	0.2745	0.0188	0.001	0.5094	0.001	NA	0.001	0.001	0.001	NA	0.001	0.001	0.001	1.9981	NA	0.001	NA	0.001	NA	0.0299	0.001	0.001	0.0939	0.001	NA	NA	0.001	1.6284	0.001	NA	NA	NA	2.0005
	A. sibirica ... A. chrysantha	0.2376	0.001	0.001	0.5094	0.001	0.001	0.0599	0.0698	0.001	0.0482	0.001	0.001	0.001	0.0493	NA	0.001	1.3276	0.123	NA	0.001	0.001	0.34	0.083	0.001	NA	0.2162	0.001	NA	0.0072	0.358	1.152	2.2338	NA
	A. ecalcarata ... A. chrysantha	0.001	0.1034	0.1239	0.3549	0.001	NA	0.001	0.001	0.001	NA	0.001	0.001	0.001	NA	NA	0.001	0.001	0.001	NA	0.001	0.001	0.2231	0.001	0.0332	0.001	NA	0.001	0.0034	0.001	0.0165	NA	0.6942	2
	A. ecalcarata ... A. chrysantha	0.001	0.001	NA	0.5094	0.001	NA	0.0083	0.1151	0.001	0.2432	0.0182	0.001	0.001	0.0835	0.001	0.001	0.7704	0.001	NA	0.001	NA	0.0019	0.001	0.001	0.0412	0.001	0.001	0.0506	0.0588	0.001	1.2962	0.4028	1.2216
	A. canadensis ... A. amurensis	0.001	0.0218	NA	0.5187	0.001	NA	0.001	0.001	0.001	0.2432	0.1035	0.001	0.001	0.7315	1.2712	0.001	0.7704	0.1817	0.001	0.001	0.001	0.001	0.001	0.001	0.001	0.2162	0.0211	0.7352	0.001	0.001	NA	0.7994	1.4168
	A. canadensis ... A. parviflora	0.001	0.001	1.9997	NA	0.001	NA	0.001	0.001	0.001	0.2432	0.001	0.9027	0.001	0.575	NA	0.0393	0.7704	0.1114	0.0913	0.001	0.0325	0.0314	0.001	0.001	0.001	0.2162	0.001	NA	0.001	0.001	NA	NA	1.1848
	A. canadensis ... A. viridiflora	0.001	0.2858	0.001	NA	0.0338	2	0.0655	0.0739	0.001	0.2432	0.001	0.001	0.001	0.4675	NA	0.001	0.6852	0.001	0.0286	0.0306	0.001	0.1031	0.001	NA	0.0629	NA	0.001	0.001	0.001	0.1408	2	NA	1.0087
	A. canadensis ... A. yabeana	0.001	0.1987	0.001	NA	0.001	1.5654	0.001	0.001	NA	0.1021	0.001	0.001	0.001	0.463	NA	0.001	0.3996	0.001	0.001	0.001	0.001	0.001	0.0876	1.9994	NA	0.2162	0.0673	0.044	0.001	0.0559	1.0608	2.0004	NA
	A. canadensis ... A. kansuensis	0.0022	0.0212	0.001	0.5187	0.001	1.2067	0.001	0.001	NA	NA	0.001	0.001	0.001	0.4475	1.887	0.001	0.7703	0.001	0.001	0.0205	0.001	0.0305	0.1182	0.4953	NA	NA	0.001	0.001	0.001	0.1127	NA	1.4172	NA
	A. canadensis ... A. rockii	0.001	0.001	0.001	NA	0.001	0.9749	0.001	0.0221	0.8848	0.2432	0.001	0.9027	0.001	0.3357	NA	0.001	0.6543	0.001	0.0469	0.0647	0.001	0.02	0.1071	0.001	1.9998	0.2162	0.001	NA	0.001	0.001	1.7075	NA	2.0006
	A. canadensis ... A. japonica	0.2745	0.001	0.001	0.5187	0.001	NA	0.0653	0.1096	0.001	0.2432	0.001	0.001	0.001	NA	NA	0.001	1.04	0.001	0.1326	0.0013	0.063	0.0973	0.001	0.001	NA	NA	0.001	1.9832	0.0436	NA	NA	1.7936	1.5945
	A. canadensis ... A. oxysepala	0.2745	0.001	0.001	NA	0.1025	NA	0.1219	0.001	0.001	0.2432	0.001	0.001	0.001	2	NA	0.0973	NA	0.001	0.001	0.001	0.001	0.001	0.001	0.001	NA	NA	0.0018	1.5845	0.0223	NA	2.0008	NA	NA
	A. sibirica ... A. canadensis	0.2385	0.001	0.001	NA	0.001	0.001	0.0491	0.0286	0.001	0.001	0.001	0.0523	0.006	0.0463	NA	0.113	0.4824	0.001	0.001	0.001	0.001	0.001	0.001	0.0366	NA	0.2162	0.001	NA	0.001	0.0646	NA	NA	NA
	A. ecalcarata ... A. canadensis	0.1062	0.0823	0.012	0.5187	0.001	NA	0.001	0.001	0.001	0.5367	0.001	0.0413	0.0572	NA	NA	0.1055	0.0213	0.001	0.001	0.001	0.0162	0.1368	0.0771	0.001	0.1278	NA	0.001	0.001	0.001	0.2503	NA	0.9916	2.0001
	A. ecalcarata ... A. canadensis	0.0074	0.001	NA	NA	0.001	NA	0.001	0.2148	0.001	NA	0.001	0.001	0.0535	0.0472	0.001	0.062	0.7704	0.0757	0.001	0.001	NA	0.0495	0.001	0.001	0.001	0.001	0.001	0.1526	0.001	0.001	NA	2.0495	1.9995
	A. coerulea ... A. amurensis	0.001	0.1293	0.2486	0.3549	0.001	0.1554	0.001	0.1283	0.001	0.001	0.001	0.1187	0.001	0.001	1.1165	0.001	0.7703	0.0277	NA	0.001	0.001	0.0493	0.001	0.0521	0.2176	0.2162	0.001	NA	0.0454	0.001	1.9999	0.3182	0.8794
	A. coerulea ... A. parviflora	0.001	0.001	0.001	0.5094	0.001	0.1438	0.001	0.001	0.001	0.001	0.001	0.9027	0.001	0.094	NA	0.001	0.7704	0.0568	NA	0.0481	0.001	0.001	0.001	0.001	0.1398	0.2162	0.001	NA	0.0196	0.001	NA	0.4508	NA
	A. coerulea ... A. viridiflora	0.001	0.2858	0.001	0.6209	0.126	NA	0.0441	0.1341	0.001	0.001	0.001	0.001	0.1056	0.0979	NA	0.001	0.001	0.001	NA	0.001	0.001	0.0789	0.001	NA	0.001	NA	0.0633	NA	0.001	0.001	2.0005	0.5287	2.1475
	A. coerulea ... A. yabeana	0.001	0.001	0.001	0.5094	0.001	NA	0.0925	0.0567	NA	NA	0.001	0.001	0.0806	0.1156	NA	0.001	0.001	0.001	NA	0.001	0.001	0.001	0.001	1.9849	NA	0.2162	0.001	NA	0.001	0.0133	1.4848	0.5181	1.6317
	A. coerulea ... A. kansuensis	0.001	0.1189	0.001	0.3549	0.001	NA	0.2054	0.001	NA	0.001	0.001	0.001	0.1249	0.001	2	0.001	0.7704	0.001	NA	0.001	0.001	0.001	0.001	1.4947	NA	NA	0.1114	NA	0.001	0.0422	1.1447	0.6413	1.2957
	A. coerulea ... A. rockii	0.001	0.117	0.001	0.5094	0.0751	NA	0.23	0.001	0.001	0.001	0.001	0.9027	0.2101	0.1367	NA	0.001	0.6425	0.001	NA	0.001	0.001	0.001	0.0975	1.224	0.001	0.2162	0.0664	NA	0.001	0.1625	0.9237	0.7695	NA
	A. coerulea ... A. japonica	0.2745	0.2673	0.001	0.3549	0.001	1.9887	0.2106	0.0522	0.001	0.001	0.001	0.001	0.001	NA	NA	0.001	1.04	0.0831	NA	0.001	0.001	0.001	0.001	1.0272	NA	NA	0.101	NA	0.001	NA	0.8101	NA	2
	A. coerulea ... A. oxysepala	0.2745	0.001	0.001	0.5094	0.001	1.5834	0.0592	0.001	0.001	0.001	0.001	0.001	0.093	1.9992	NA	0.1307	NA	0.0815	NA	0.001	0.001	0.001	0.0995	0.001	NA	NA	0.1182	NA	0.001	NA	0.7532	NA	1.3874
	A. sibirica ... A. coerulea	0.001	0.001	0.001	0.5094	0.001	NA	0.001	0.001	0.001	0.2432	0.001	0.001	0.001	0.0389	NA	0.0954	0.3439	0.0178	NA	0.001	0.001	0.001	0.001	0.1017	NA	0.2162	0.001	NA	0.001	0.0477	2	NA	2.0008
	A. ecalcarata ... A. coerulea	0.001	0.0949	0.001	0.3549	0.001	1.9987	0.001	0.001	0.1128	0.2936	0.001	0.001	0.001	NA	NA	0.189	0.001	0.001	NA	0.0948	0.001	0.1689	0.001	0.001	0.1223	NA	0.001	NA	0.0401	0.001	2	1.0553	1.5973
	A. ecalcarata ... A. coerulea	0.0311	0.001	0.2486	0.5094	0.001	1.9857	0.001	0.2818	0.001	1.9996	0.001	0.001	0.001	0.001	0.001	0.001	0.7703	0.001	NA	0.001	NA	0.001	0.001	0.001	0.001	0.001	0.001	NA	0.001	0.1065	NA	NA	1.5755
	A. barnebyi ... A. amurensis	0.001	0.001	NA	0.3549	0.001	NA	0.001	0.0711	0.001	0.2432	0.001	0.001	0.001	0.5352	0.001	0.001	0.7703	0.1323	NA	0.001	0.1287	0.001	0.001	0.001	0.0974	0.2162	0.001	NA	0.001	0.001	1.5889	0.5517	NA
	A. barnebyi ... A. parviflora	0.001	0.0475	1.9997	0.5094	0.001	NA	0.001	0.1552	0.001	0.2432	0.001	0.9027	0.001	0.4023	NA	0.001	0.7704	0.001	NA	0.001	0.141	0.001	0.001	0.001	0.0936	0.2162	0.001	NA	0.0163	0.001	1.2143	0.6799	NA
	A. barnebyi ... A. viridiflora	0.001	0.2858	NA	0.6209	0.001	0.4658	0.001	0.2116	0.001	0.2432	0.1173	0.001	0.001	0.439	NA	0.1064	0.6215	0.001	NA	0.001	0.001	0.001	0.001	NA	0.021	NA	0.001	NA	0.001	0.001	1.0722	0.7939	2.0003
	A. barnebyi ... A. yabeana	0.001	0.001	2	0.5094	0.001	0.3961	0.001	0.2563	0.2842	0.1995	0.001	0.001	0.001	0.3472	NA	0.187	0.4535	0.1204	NA	0.001	0.001	0.001	0.001	9.4225	NA	0.2162	0.001	NA	0.001	0.0593	0.9362	0.7026	1.6039
	A. barnebyi ... A. kansuensis	0.001	0.0158	1.5947	0.3549	0.001	0.3118	0.001	0.001	0.2842	NA	0.0659	0.001	0.001	0.3714	0.001	0.1854	0.7704	0.001	NA	0.001	0.0435	0.001	0.001	1.9819	NA	NA	0.001	NA	0.001	0.001	0.7859	1.1758	NA
	A. barnebyi ... A. rockii	0.162	0.0244	0.001	0.5094	0.001	0.5152	0.001	0.1381	0.001	0.2432	0.001	0.9027	0.001	0.001	NA	0.001	0.001	0.001	NA	0.001	0.001	0.1594	0.001	1.6029	0.001	0.2162	0.001	NA	0.0648	0.001	NA	0.9214	NA
	A. barnebyi ... A. japonica	0.2745	0.001	0.001	0.3549	0.001	NA	0.001	0.11	0.001	0.2432	0.001	0.001	0.001	NA	NA	0.001	1.04	0.1217	NA	0.001	0.0442	0.1443	0.001	1.3328	NA	NA	0.001	NA	0.1637	NA	2	0.7689	2.0002
	A. barnebyi ... A. oxysepala	0.2745	0.001	0.001	0.5094	0.001	NA	0.0353	0.2043	0.001	0.2432	0.001	0.001	0.001	1.995	NA	0.001	NA	0.001	NA	0.1191	0.001	0.001	0.001	1.0117	NA	NA	0.001	NA	0.2497	NA	1.5508	1.3806	1.8475
	A. sibirica ... A. barnebyi	0.0072	0.001	0.001	0.5094	0.001	1.5358	0.001	0.0437	0.001	0.001	0.001	0.001	0.001	0.0569	NA	0.1835	0.001	0.001	NA	0.001	0.001	0.001	0.001	0.001	NA	0.2162	0.001	NA	0.001	0.001	1.6466	NA	1.5963
	A. ecalcarata ... A. barnebyi	0.001	0.001	0.001	0.3549	0.001	NA	0.001	0.0089	0.001	0.5367	0.001	0.001	0.001	NA	NA	0.1893	0.001	0.001	NA	0.1442	0.0542	0.1269	0.001	0.001	0.001	NA	0.001	NA	0.001	0.001	NA	0.9405	1.2233
	A. ecalcarata ... A. barnebyi	0.1021	0.001	NA	0.5094	0.001	NA	0.0425	0.2709	0.001	NA	0.001	0.1258	0.001	0.001	0.001	0.1075	0.7704	0.001	NA	0.001	NA	0.001	0.001	0.0555	0.0953	0.001	0.0104	NA	0.0632	0.1039	NA	NA	1.2303
	A. longissima ... A. amurensis	0.001	0.1347	0.2486	0.3549	0.001	NA	0.001	0.001	0.001	2	0.001	0.0397	0.0648	0.001	0.2157	0.0612	0.7704	0.001	NA	0.001	0.001	0.001	0.001	0.001	0.1541	0.2162	0.001	NA	0.0643	0.1013	NA	1.1349	1.5971
	A. longissima ... A. parviflora	0.1911	0.2053	0.001	0.5094	0.001	NA	0.001	0.019	0.001	1.5421	0.0673	0.9027	0.001	0.1507	NA	0.1045	0.7704	0.001	NA	0.001	0.001	0.001	0.001	0.001	0.1524	0.2162	0.0978	NA	0.0702	0.1566	2.0007	NA	NA
	A. longissima ... A. viridiflora	0.001	0.2858	0.001	0.6209	0.001	0.3358	0.001	0.0108	0.001	1.2781	0.001	0.001	0.001	0.2365	NA	0.001	0.2957	0.001	NA	0.0442	0.001	0.134	0.001	NA	0.001	NA	0.001	NA	0.053	0.1759	0.9069	1.3415	1.9612
	A. longissima ... A. yabeana	0.0978	0.001	0.001	0.5094	0.001	0.3634	0.001	0.001	0.3397	0.2432	0.0073	0.001	0.001	0.0122	NA	0.001	0.2338	0.1116	NA	0.001	0.0096	0.001	0.001	1.0008	NA	0.2162	0.001	NA	0.1017	0.2954	NA	1.1268	1.5258
	A. longissima ... A. kansuensis	0.001	0.001	0.001	0.3549	0.0089	0.3413	0.001	0.001	0.2842	0.001	0.001	0.001	0.001	0.001	0.001	0.001	0.7704	0.001	NA	0.001	0.001	0.0155	0.0118	0.8303	NA	NA	0.001	NA	0.023	0.001	NA	NA	1.1518
	A. longissima ... A. rockii	0.001	0.1214	0.001	0.5094	0.001	0.001	0.001	0.001	0.001	0.0704	0.001	0.9027	0.0078	0.001	NA	0.001	0.001	0.001	NA	0.001	0.001	0.001	0.001	0.001	0.001	0.2162	0.001	NA	0.001	0.001	2	2	NA
	A. longissima ... A. japonica	0.2745	0.001	0.001	0.3549	0.001	NA	0.001	0.001	0.001	0.001	0.001	0.001	0.001	NA	NA	0.001	1.04	0.001	NA	0.0039	0.001	0.001	0.001	0.001	NA	NA	0.1093	NA	0.001	NA	NA	NA	NA
	A. longissima ... A. oxysepala	0.2745	0.001	0.001	0.5094	0.001	NA	0.0387	0.0477	0.001	0.001	0.001	0.001	0.001	2	NA	0.0037	NA	0.001	NA	0.001	0.001	0.1052	0.0243	0.001	NA	NA	0.001	NA	0.001	NA	1.5496	2	2.0002
	A. sibirica ... A. longissima	0.001	0.001	0.001	0.5094	0.001	1.267	0.0311	0.086	0.001	NA	0.001	0.001	0.001	0.001	NA	0.001	0.001	0.001	NA	0.1135	0.0599	0.0277	0.001	0.001	NA	0.2162	0.001	NA	0.001	0.0015	1.3418	1.4515	NA
	A. ecalcarata ... A. longissima	0.1273	0.001	0.001	0.3549	0.001	NA	0.001	0.001	0.001	NA	0.001	0.001	0.001	NA	NA	0.001	0.001	0.1302	NA	0.001	0.1422	0.2188	0.001	0.001	0.0354	NA	0.1105	NA	0.001	0.001	NA	0.752	1.0442
	A. ecalcarata ... A. longissima	0.1957	0.0465	0.2486	0.5094	0.0302	NA	0.0829	0.001	0.001	0.001	0.001	0.2012	0.001	0.001	0.059	0.1379	0.7704	0.001	NA	0.001	NA	0.001	0.026	0.001	0.001	0.001	0.001	NA	0.0543	0.1201	2.0008	2.0008	NA
	A. formosa ... A. vulgaris	0.074	0.2595	0.001	0.5094	0.001	0.9673	0.001	0.001	0.001	0.001	0.001	1.9995	0.0245	1.5966	0.001	0.001	NA	0.001	NA	0.001	0.001	0.1339	0.001	0.0612	NA	0.2163	0.001	1.976	0.001	0.4428	1.3534	0.5331	1.6166
	A. chrysantha ... A. vulgaris	1.5259	0.2595	0.001	0.5094	0.0183	0.001	0.0627	0.001	0.001	0.001	0.001	0.001	0.001	1.6145	1.3046	0.1736	NA	0.001	NA	0.001	1.2747	0.001	0.001	0.001	NA	0.2163	0.001	1.9936	0.0342	0.5926	NA	0.4903	NA
	A. canadensis ... A. vulgaris	0.005	0.2595	0.001	NA	0.001	0.001	0.001	0.001	0.001	0.001	0.0495	0.001	0.001	0.0169	2	0.0892	NA	0.001	0.0024	0.1329	0.001	0.001	0.001	0.001	NA	0.2163	0.2851	1.9999	0.001	0.9809	0.9231	0.001	NA
	A. coerulea ... A. vulgaris	0.001	0.2595	0.001	0.5094	0.001	NA	0.001	0.001	0.001	0.2432	0.001	0.001	0.0535	1.5638	0.001	0.001	NA	0.1199	NA	0.0721	0.0947	0.001	0.001	0.001	NA	0.2163	0.001	NA	0.0458	1.165	1.1655	0.3497	NA
	A. barnebyi ... A. vulgaris	0.0117	0.2595	0.001	0.5094	0.0857	0.0853	0.001	0.001	0.001	0.001	0.0895	0.001	0.0971	1.5957	0.5889	0.001	NA	0.001	NA	0.001	0.001	0.001	0.001	0.001	NA	0.2163	0.001	NA	0.001	0.001	1.2104	0.4554	NA
	A. longissima ... A. vulgaris	0.001	0.2595	0.001	0.5094	0.001	0.821	0.0162	0.001	0.001	NA	0.001	0.001	0.001	0.0895	0.001	0.0368	NA	0.001	NA	0.001	0.0265	0.1043	0.001	0.001	NA	0.2163	0.001	NA	0.001	0.001	NA	0.4414	1.0982
	A. formosa ... A. aurea	0.2745	0.2731	0.2486	0.5094	0.001	0.7926	0.001	0.0463	0.001	0.2432	0.001	0.6212	0.001	1.2273	NA	0.001	0.001	0.001	NA	0.001	0.001	0.2412	0.001	0.1851	1.9998	NA	0.001	0.001	0.001	4.7314	1.1202	0.6432	1.2561
	A. chrysantha ... A. aurea	0.2745	0.001	0.2486	0.5094	0.001	0.0345	0.1827	0.001	0.001	NA	0.0242	0.001	0.001	1.2414	NA	0.001	0.001	0.0644	NA	0.001	0.9716	0.001	0.001	0.001	0.001	NA	0.001	1.5759	0.001	0.001	2.0008	0.483	2.0001
	A. canadensis ... A. aurea	0.2745	0.1757	0.2486	NA	0.001	0.001	0.0671	0.001	0.001	0.2432	0.1865	0.001	0.001	0.1459	NA	0.001	2	0.001	0.001	0.001	0.001	0.0975	0.001	0.001	1.201	NA	0.001	1.5858	0.001	0.8062	0.7626	0.2829	1.641
	A. coerulea ... A. aurea	0.2745	0.2466	0.1238	0.5094	0.001	NA	0.001	0.0187	0.0284	0.001	0.001	0.001	0.001	1.2652	NA	0.0916	1.9998	0.001	NA	0.001	0.001	0.071	0.0154	0.132	0.001	NA	0.001	NA	0.001	0.9984	0.9414	0.535	NA
	A. barnebyi ... A. aurea	0.2745	0.001	0.2486	0.5094	0.0725	0.001	0.0264	0.023	0.001	0.2768	0.001	0.001	0.001	1.1985	NA	0.0233	1.9996	0.001	NA	0.001	0.001	0.001	0.001	0.001	1.7877	NA	0.001	NA	0.001	0.0219	0.9425	0.4704	2
	A. longissima ... A. aurea	0.2745	0.1924	0.1237	0.5094	0.0463	0.0724	0.001	0.001	0.001	1.999	0.001	0.001	0.001	0.001	NA	0.1056	1.9997	0.001	NA	0.0971	0.0879	0.1449	0.001	0.001	1.9997	NA	0.001	NA	0.1143	0.2292	NA	0.3675	NA
Europe - Asia	A. vulgaris ... A. amurensis	0.001	0.2595	0.2486	0.001	0.0901	NA	0.0524	0.001	0.001	NA	0.001	0.001	0.001	1.9996	2.0003	0.0077	1.04	0.001	0.1587	0.001	1.4754	0.001	0.0465	0.001	NA	NA	0.001	1.9513	0.0141	1.1706	1.5558	0.0419	NA
	A. vulgaris ... A. parviflora	0.0347	0.2595	0.001	0.0574	0.001	NA	0.001	0.001	0.001	NA	0.001	NA	0.063	1.6394	NA	0.001	1.04	0.001	0.1939	0.0549	0.2288	0.0823	0.1533	0.001	NA	NA	0.0646	NA	0.001	1.0051	0	0.001	1.9999
	A. vulgaris ... A. viridiflora	0.0722	0.592	0.001	NA	0.0459	0.001	0.001	0.001	0.001	NA	0.001	0.001	0.001	1.3041	NA	0.0674	0	0.001	0.001	0.001	0.1506	0.1387	0.001	NA	NA	0.432	0.001	1.983	0.001	0.001	0	1.3502	1.7505
	A. vulgaris ... A. yabeana	0.001	0.2595	0.001	0.001	0.001	0.0725	0.001	0.001	0.2842	0.001	0.1025	0.001	0.001	0.001	NA	0.001	0	0.0845	0.001	0.001	0.247	0.001	0.001	1.9995	1.932	NA	0.001	0.3772	0.0415	0.001	0	1.1447	1.3671
	A. vulgaris ... A. kansuensis	0.001	0.2595	0.001	0.001	0.001	0.0465	0.001	0.001	0.2842	0.2432	0.001	0.001	0.001	0.059	0.9273	0.001	1.04	0.1948	0.001	0.001	0.2209	0.001	0.1356	1.5913	1.1474	0.432	0.001	0.377	0.001	0.1078	2.0008	NA	1.1345
	A. vulgaris ... A. rockii	0.1053	0.2595	0.001	0.0206	0.001	0.001	0.001	0.001	0.001	NA	0.0406	NA	0.001	0.001	NA	0.001	0	0.001	0.001	0.1252	0.001	0.001	0.001	1.3139	NA	NA	0.001	NA	0.0925	0.001	0	1.4703	NA
	A. vulgaris ... A. japonica	0.2745	0.2595	0.001	0.001	0.001	NA	0.001	0.001	0.0078	NA	0.001	1.9994	0.001	NA	NA	0.0284	0.7704	0.0517	0.001	0.001	0.001	0.001	0.001	1.1114	1.9834	0.432	0.001	2	0.1346	NA	0	1.2012	1.9503
	A. vulgaris ... A. oxysepala	0.2745	0.2595	0.001	0.0335	0.001	NA	0.001	0.001	0.001	NA	0.001	1.5879	0.1008	2.0006	NA	0.001	0.001	0.0025	0.0128	0.001	0.001	0.001	0.001	0.0448	1.515	0.432	0.001	1.5679	0.001	NA	0	NA	1.5519
	A. sibirica ... A. vulgaris	0.001	0.2595	0.001	0.0018	0.1274	0.6376	0.001	0.001	0.001	0.001	0.0587	0.001	0.0129	1.5848	NA	0.2176	0	0.001	0.001	0.001	0.1312	0.2767	0.001	0.001	0.001	NA	0.001	NA	0.001	0.9202	1.8519	0.8105	NA
	A. ecalcarata ... A. vulgaris	0.001	0.2595	0.001	0.001	0.001	NA	0.001	0.001	0.001	NA	0.001	0.001	0.001	NA	NA	0.001	0	0.001	0.1013	0.001	0.001	0.0113	0.001	0.001	NA	0.432	0.0864	1.6302	0.1033	0.001	2.0005	0.5239	1.9244
	A. ecalcarata ... A. vulgaris	0.001	0.2595	0.2486	0.2783	0.001	NA	0.2454	0.001	0.001	0.447	0.0335	0.001	0.001	0.001	0.001	0.1148	1.04	0.001	0.001	0.001	NA	0.001	0.001	0.001	NA	NA	0.001	2	0.001	0.8861	0	0.4515	NA
	A. aurea ... A. amurensis	0.2745	0.2315	0.001	0.001	0.001	NA	0.001	0.001	0.001	0.0106	0.001	0.001	0.001	1.5448	NA	0.001	0.7704	0.0629	0.001	0.001	1.2805	0.149	0.1461	0.001	1.9893	0.001	0.001	1.9878	0.001	NA	0	2.0005	1.6146
	A. aurea ... A. parviflora	0.2745	0.3205	0.2486	0.001	0.0076	NA	0.001	0.0198	0.068	0.001	0.001	NA	0.001	1.2611	1.78	0.001	0.7703	0.0705	0.001	0.001	1.01	0.001	0.001	0.051	1.5461	0.001	0.001	NA	0.0843	1.9983	2.0595	1.585	1.3721
	A. aurea ... A. viridiflora	0.2745	0.2858	0.2486	NA	0.0156	2	0.001	0.001	0.001	0.001	0.001	0.001	0.001	0.9761	1.4164	0.001	0.5965	0.001	0.001	0.001	0.8915	0.001	0.001	NA	1.1949	0.001	0.0309	2	0.128	1.4915	1.6632	1.2079	NA
	A. aurea ... A. yabeana	0.2745	0.3241	0.2486	0.001	0.001	0.001	0.001	0.0768	NA	0.2432	0.001	0.001	0.001	0.001	1.0288	0.001	0.001	0.13	0.001	0.001	0.7698	0.001	0.001	1.9998	NA	0.001	0.001	1.6281	0.001	1.2562	1.3277	NA	2
	A. aurea ... A. kansuensis	0.2745	0.2841	0.2486	0.001	0.001	0.001	0.001	0.001	NA	0.001	0.001	0.001	0.0097	0.001	NA	0.001	0.7704	0.001	0.001	0.0248	0.6644	0.001	0.001	1.5513	NA	0.0622	0.0374	1.8238	0.001	1.0294	1.0988	1.383	NA
	A. aurea ... A. rockii	0.2745	0.2395	0.2486	0.001	0.001	0.001	0.001	0.001	0.001	0.107	0.001	NA	0.001	0.001	0.001	0.0976	0.6803	0.001	0.001	0.001	0.6373	0.001	0.001	1.2964	1.9998	0.001	0.001	NA	0.001	0.7122	0.7545	1.0953	2.0002
	A. aurea ... A. japonica	0.001	0.2352	0.2486	0.001	0.001	NA	0.001	0.001	0.001	0.001	0.001	0.001	0.001	NA	0.086	0.001	1.04	0.001	0.001	0.001	0.5159	0.001	0.001	1.0079	NA	0.001	0.1036	1.9994	0.001	NA	0.5815	0.9359	1.5502
	A. aurea ... A. oxysepala	0.001	0.2388	0.2486	0.001	0.1245	NA	0.001	0.001	0.001	0.001	0.001	0.001	0.001	2	0.1432	0.0837	0	0.0343	0.001	0.001	0.4131	0.001	0.001	0.001	NA	0.001	0.1209	0.001	0.001	NA	0	NA	1.2044
	A. sibirica ... A. aurea	0.3291	0.001	0.2486	0.0413	0.0641	0.001	0.0927	0.0331	0.001	NA	0.001	0.001	0.001	0.001	NA	0.1727	1.9998	0.001	0.0522	0.001	0.001	0.2156	0.0739	0.001	NA	0.001	0.001	NA	0.001	0.8087	1.4499	NA	2
	A. ecalcarata ... A. aurea	0.2745	0.001	0.2486	0.001	0.001	NA	0.001	0.1106	0.001	NA	0.001	0.001	0.001	NA	1.1401	0.001	0.2197	0.001	0.1736	0.001	0.0843	0.1521	0.001	0.001	0.001	0.001	0.001	1.2962	0.001	0.001	1.5877	0.6012	1.3375
	A. ecalcarata ... A. aurea	0.2745	0.2054	0.001	0.1549	0.001	NA	0.001	0.0089	0.001	0.001	0.001	0.001	0.0474	0.001	NA	0.1521	0.7703	0.001	0.001	0.001	NA	0.0695	0.001	0.001	0.001	0.2162	0.001	0.001	0.001	0.001	2	0.5435	2.0511
	A. aurea ... A. vulgaris	0.2745	0.2595	0.1237	0.001	0.001	0.001	0.001	0.001	0.001	NA	0.001	0.6809	0.0342	1.5618	NA	0.1015	0	0.001	0.001	0.0971	0.001	0.001	0.001	0.001	NA	0.432	0.001	1.9885	0.1407	NA	1.296	0.4671	2
	A. parviflora ... A. amurensis	0.001	0.001	NA	0.001	0.001	0.3797	0.001	0.3975	0.5216	0.001	0.4505	0.9027	0.5158	0.3735	NA	0.3819	0.3916	0.001	0.001	0.375	0.001	0.001	0.4639	0.3833	0.5047	0.001	0.001	NA	0.001	0.001	0.4539	0.9213	0.4319
	A. viridiflora ... A. amurensis	0.001	0.2858	NA	0.2935	0.001	NA	0.001	0.001	0.001	0.0824	0.3716	0.001	0.1134	0.3516	NA	0.001	0.7704	0.001	0.001	0.3327	0.001	0.001	0.4861	NA	0.4478	0.001	0.001	0.001	0.0384	0.001	0.4046	0.8209	0.8611
	A. yabeana ... A. amurensis	0.0049	0.001	NA	0.001	0.001	NA	0.001	0.001	NA	0.2432	0.001	0.001	0.203	0.3785	NA	0.0448	0.7704	0.001	0.001	0.001	0.001	0.001	0.001	1.2485	NA	0.001	0.001	1.9984	0.001	0.0633	0	2.0008	0.6495
	A. kansuensis ... A. amurensis	0.001	0.2545	NA	1.9999	0.001	NA	0.0249	0.001	NA	0.001	0.001	0.001	0.2185	0.2849	1.1813	0.001	0.001	0.001	0.1405	0.001	0.2098	0.1299	0.1175	1.3897	NA	0.001	0.001	2.4146	0.001	0.001	0	1.5904	0.4263
	A. rockii ... A. amurensis	0.0094	0.001	NA	0.001	0.001	NA	0.0771	0.0394	0.5277	1.9924	0.001	0.9027	0.0399	0.0305	NA	0.1502	0.7704	0.001	0.1308	0.2181	0.029	0.001	0.001	1.6322	1.6058	0.001	0.001	NA	0.2057	0.001	0	0.682	2.0006
	A. japonica ... A. amurensis	0.2745	0.1418	NA	0.001	0.001	0.001	0.001	0.001	0.001	0.001	0.001	0.001	0.0021	NA	NA	0.001	0	0.1808	0.001	0.001	0.001	0.1305	0.0273	0.8232	NA	0.001	0.001	0.001	0.1426	NA	0.5886	1.0232	1.5593
	A. oxysepala ... A. amurensis	0.2745	0.018	NA	0.001	0.001	0.0358	0.005	0.001	0.001	0.001	0.001	0.001	0.001	1.9977	NA	0.001	1.04	0.001	0.001	0.001	0.001	0.1793	0.1093	0.5768	NA	0.001	0.001	1.5657	0.1592	NA	1.546	0.8207	NA
	A. sibirica ... A. amurensis	0.001	0.001	NA	0.001	0.0196	NA	0.0498	0.1359	0.001	NA	0.001	0.061	0.001	0.3377	NA	0.001	0.7703	0.0226	0.001	0.0134	0.001	0.3138	0.001	0.0738	NA	0.0264	0.0394	NA	0.001	0.001	1.3571	1.0846	0.9686
	A. ecalcarata ... A. amurensis	0.0224	0.001	NA	0.0717	0.001	1.0578	0.001	0.001	0.0265	NA	0.001	0.001	0.001	NA	NA	0.001	0.7704	0.001	1.9965	0.1557	0.001	0.0595	0.001	0.0524	0.001	0.001	0.001	2	0.001	0.001	1.0525	1.1714	2
	A. ecalcarata ... A. amurensis	0.1883	0.001	0.001	0.001	0.001	1.9999	0.0485	0.001	0.001	0.001	0.001	0.001	0.0915	0.001	0.001	0.001	0.0313	0.001	0.001	0.001	NA	0.1595	0.001	0.0999	0.001	NA	0.001	2	0.0736	0.001	0	1.7247	NA
	A. viridiflora ... A. parviflora	0.001	0.2858	1.9998	NA	0.001	NA	0.001	0.001	0.1105	0.1922	0.2961	NA	0.2157	0.381	NA	0.001	0.7703	0.001	0.001	0.001	0.0263	0.001	0.4253	NA	0.4231	0.001	0.0023	NA	0.001	0.0892	0.3481	NA	0.791
	A. yabeana ... A. parviflora	0.0833	0.001	1.0196	0.001	0.001	NA	0.001	0.001	NA	0.2432	0.001	0.7496	0.1789	0.3368	2	0.001	0.7704	0.001	0.001	0.0029	0.0879	0.001	0.001	1.0224	NA	0.001	0.001	NA	0.1002	0.001	2.0006	NA	0.609
	A. kansuensis ... A. parviflora	0.1364	0.2861	1.9999	0.001	0.001	NA	0.001	0.0755	NA	0.001	0.001	0.7496	0.1748	0.2751	NA	0.001	0.0938	0.001	0.001	0.001	0.2045	0.1002	0.001	1.1012	NA	0.001	0.1218	NA	0.001	0.001	2.0005	1.3068	0.7713
	A. rockii ... A. parviflora	0.0721	0.0026	1.9988	0.001	0.001	NA	0.1973	0.001	0.4096	0.001	0.001	0.8231	0.001	0.001	1.9832	0.001	0.7703	0.001	0.0694	0.2981	0.001	0.001	0.0145	1.3449	0.9616	0.001	0.001	2	0.001	0.001	0	0.9912	1.6013
	A. japonica ... A. parviflora	0.2745	0.001	2	0.001	0.001	0.001	0.001	0.001	0.001	0.001	0.001	NA	0.001	NA	1.9766	0.001	0	0.1856	0.1017	0.001	0.034	0.2282	0.001	0.3808	NA	0.001	0.001	NA	0.0167	NA	0.4957	0.86	1.7098
	A. oxysepala ... A. parviflora	0.2745	0.001	1.9998	0.001	0.001	0.0247	0.0455	0.001	0.001	0.001	0.001	NA	0.001	1.1147	1.7408	0.001	1.04	0.001	0.001	0.001	0.001	0.001	0.1484	0.001	NA	0.001	0.001	NA	0.2511	NA	1.3261	1.2447	NA
	A. sibirica ... A. parviflora	0.001	0.001	1.6625	0.001	0.001	NA	0.0778	0.001	0.001	NA	0.001	0.9027	0.001	0.001	1.9424	0.001	0.7704	0.001	0.001	0.089	0.001	0.2609	0.001	0.001	NA	0.0809	0.1051	1.9923	0.0977	0.001	1.0285	0.8484	NA
	A. ecalcarata ... A. parviflora	0.0504	0.001	0.001	0.001	0.001	0.8876	0.001	0.001	0.001	NA	0.001	0.9027	0.001	NA	1.7849	0.0825	0.7703	0.0214	0.9006	0.2342	0.001	0.001	0.001	0.001	0.001	0.001	0.001	NA	0.001	0.001	0.8127	NA	1.6168
	A. ecalcarata ... A. parviflora	0.001	0.001	NA	0.001	0.001	1.5542	0.0154	0.001	0.001	0.001	0.001	0.9027	0.001	0.001	NA	0.0193	0.001	0.001	0.001	0.001	NA	0.2294	0.001	0.2044	0.001	NA	0.001	NA	0.0794	0.001	0	1.7853	NA
	A. yabeana ... A. viridiflora	0.001	0.2858	0.7908	NA	0.001	1.9999	0.001	0.001	NA	0.2432	0.0525	0.001	0.2097	0.2707	1.521	0.001	0.001	0.001	0.001	0.001	0.1323	0.0636	0.001	NA	NA	0.001	0.001	1.9885	0.001	0.001	1.5992	2	0.491
	A. kansuensis ... A. viridiflora	0.001	0.2858	1.529	0.2935	0.001	0.001	0.001	0.001	NA	0.001	0.001	0.001	0.001	0.001	NA	0.1073	0.7703	0.001	0.001	0.048	0.001	0.001	0.001	NA	NA	0.0081	0.001	1.801	0.001	0.001	0	1.1156	NA
	A. rockii ... A. viridiflora	0.001	0.2858	1.5632	NA	0.001	1.9948	0.001	0.0104	0.3153	0.001	0.001	NA	0.001	0.001	1.5545	0.001	0.6924	0.001	0.001	0.1875	0.0322	0.001	0.001	NA	0.7428	0.001	0.001	NA	0.001	0.0193	2.0001	0.7865	NA
	A. japonica ... A. viridiflora	0.2744	0.2858	1.5206	0.2935	0.001	NA	0.001	0.096	0.001	0.001	0.001	1.8966	0.0172	NA	1.5232	0.001	1.04	0.001	0.1624	0.001	0.1295	0.3048	0.001	NA	NA	0.001	0.001	1.4414	0.1162	NA	0.4631	0.7596	1.3912
	A. oxysepala ... A. viridiflora	0.2745	0.2858	1.6317	NA	0.001	NA	0.001	0.0968	0.001	0.001	0.001	1.9951	0.0254	0.8922	1.3599	0.001	0	0.001	0.0588	0.1052	0.001	0.001	0.123	NA	NA	0.001	0.001	1.9956	0.001	NA	1.1056	NA	NA
	A. sibirica ... A. viridiflora	0.001	0.2858	1.2583	NA	0.001	2	0.001	0.001	0.001	NA	0.001	0.001	0.001	0.001	1.604	0.0824	0.577	0.001	0.0384	0.001	0.001	0.1265	0.001	NA	NA	0.001	0.001	NA	0.001	0.001	0.8377	0.65	2.0003
	A. ecalcarata ... A. viridiflora	0.001	0.2858	0.001	0.2935	0.001	NA	0.0986	0.0934	0.0564	NA	0.001	0.001	0.0803	NA	1.0343	0.0158	0.714	0.001	0.6843	0.0053	0.001	0.0919	0.001	NA	0.001	0.001	0.001	1.763	0.0213	0.0425	0	NA	NA
	A. ecalcarata ... A. viridiflora	0.0789	0.2858	NA	NA	0.1227	NA	0.001	0.1129	0.1106	0.001	0.001	0.001	0.001	0.001	NA	0.001	0.7704	0.001	0.023	0.001	NA	0.0227	0.001	NA	0.001	0.2162	0.001	2	0.001	0.0958	2.0008	1.4018	1.9845
	A. kansuensis ... A. yabeana	0.001	0.001	1.199	0.001	0.001	0.062	0.001	0.001	1.9998	NA	0.0817	0.001	0.001	0.0228	NA	0.1239	0.7704	0.001	0.1115	0.1104	0.001	0.0147	0.001	1.9998	1.9958	0.001	0.001	1.4454	0.1242	0.001	0	0.8849	NA
	A. rockii ... A. yabeana	0.1546	0.2882	0.001	2	0.001	1.5401	0.001	0.099	NA	0.2432	0.001	0.7496	0.001	0.1326	1.1559	0.0352	0.6566	0.001	0.001	0.001	0.001	0.001	0.001	1.2928	NA	0.001	0.001	NA	0.0675	0.001	1.5362	1.7523	2
	A. japonica ... A. yabeana	0.2745	0.001	1.2014	0.001	0.001	NA	0.0395	0.001	0.2842	0.2432	0.001	0.001	0.001	NA	1.2335	0.0089	1.04	0.001	0.001	0.001	0.1016	0.2483	0.001	1.9886	1.9994	0.001	0.001	1.1386	0.001	NA	1.2424	0.5935	1.1346
	A. oxysepala ... A. yabeana	0.2745	0.2225	0.923	1.9999	0.0883	NA	0.055	0.001	0.2842	0.2432	0.001	0.001	0.0015	0.7006	0.2523	0.001	0	0.001	0.013	0.001	0.001	0.001	0.001	1.3658	2	0.001	0.1358	0.001	0.001	NA	0.9562	2.0002	NA
	A. sibirica ... A. yabeana	0.001	0.001	1.0854	0.001	0.001	0.001	0.001	0.001	NA	0.001	0.001	0.001	0.001	0.1385	1.2352	0.001	0.5598	0.0585	0.0297	0.001	0.001	0.001	0.0396	1.9997	2	0.001	0.001	NA	0.001	0.001	1.0762	0.9365	1.608
	A. ecalcarata ... A. yabeana	0.0491	0.001	0.001	0.001	0.0631	NA	0.0312	0.001	NA	0.5367	0.001	0.001	0.001	NA	0.7909	0.001	0.2005	0.0655	0.001	0.001	0.001	0.0378	0.001	1.9997	NA	0.001	0.001	0.6338	0.0055	0.1447	0	NA	1.9092
	A. ecalcarata ... A. yabeana	0.0598	0.2735	NA	2	0.1277	NA	0.001	0.001	NA	NA	0.001	0.001	0.001	0.001	NA	0.001	0.7704	0.001	0.0646	0.001	NA	0.001	0.001	2	NA	NA	0.001	1.1523	0.0746	0.0514	0.9702	1.1288	NA
	A. rockii ... A. kansuensis	0.1529	0.001	0.001	0.001	0.001	1.1784	0.001	0.1547	NA	0.001	0.001	0.7496	0.001	0.128	NA	0.1542	0.7704	0.001	0.001	0.001	0.001	0.001	0.001	1.0033	NA	0.001	0.001	NA	0.001	0.001	1.1745	1.331	1.9475
	A. japonica ... A. kansuensis	0.2744	0.001	0.958	0.001	0.001	NA	0.0302	0.0634	0.2842	0.001	0.001	0.001	0.1418	NA	NA	0.001	0	0.0989	0.001	0.001	0.1643	0.001	0.001	1.5268	1.6076	0.0605	0.0732	0.8838	0.001	NA	0	0.452	1.7991
	A. oxysepala ... A. kansuensis	0.2745	0.001	0.7602	0.001	0.1195	NA	0.001	0.001	0.2842	0.001	0.001	0.001	0.001	0.5609	NA	0.001	1.04	0.001	0.001	0.001	0.0653	0.001	0.001	1.1091	1.5727	0.001	0.0628	0.001	0.001	NA	0.7645	1.7338	2.0715
	A. sibirica ... A. kansuensis	0.001	0.001	0.9364	0.001	0.001	0.0261	0.001	0.001	NA	0.2432	0.001	0.001	0.001	0.001	NA	0.001	0.7704	0.0573	0.001	0.001	0.001	0.001	0.001	0.001	0.001	0.001	0.001	NA	0.001	0.001	0.9361	1.0748	1.2536
	A. ecalcarata ... A. kansuensis	0.001	0.001	0.001	0.001	0.0501	NA	0.001	0.001	NA	0.2936	0.001	0.001	0.1184	NA	NA	0.001	0.7704	0.001	0.001	0.001	0.001	0.0809	0.001	0.001	NA	0.001	0.001	0.5507	0.001	0.0084	0	2.0009	1.551
	A. ecalcarata ... A. kansuensis	0.0938	0.001	NA	0.001	0.001	NA	0.0573	0.001	NA	1.5517	0.0853	0.001	0.001	0.001	1.9442	0.001	0.6616	0.001	0.0283	0.0121	NA	0.001	0.001	1.519	NA	0.2162	0.0417	1.0061	0.0707	0.001	0	NA	2
	A. japonica ... A. rockii	0.2745	0.001	0.7889	0.001	0.001	NA	0.001	0.001	0.001	0.063	0.001	NA	0.1233	NA	0.001	0.001	1.04	0.001	0.001	0.0636	0.1591	0.1191	0.0298	1.1659	NA	0.001	0.1428	NA	0.1118	NA	2.0001	0.4671	NA
	A. oxysepala ... A. rockii	0.2745	0.001	0.5781	0.0016	0.001	NA	0.147	0.001	0.001	0.001	0.001	NA	0.1275	0.5369	2	0.0358	0	0.001	0.001	0.001	0.001	0.001	0.001	0.8584	NA	0.001	0.001	NA	0.001	NA	0.5814	2.3376	1.3633
	A. sibirica ... A. rockii	0.0421	0.001	0.6249	0.0506	0.001	0.001	0.0885	0.001	1.067	NA	0.001	0.9027	0.001	0.0149	2	0.001	0.5797	0.0938	0.001	0.001	0.001	0.001	0.1154	0.001	NA	0.001	0.0538	1.9851	0.0084	0.001	0.8175	0.8076	0.9974
	A. ecalcarata ... A. rockii	0.001	0.001	0.001	0.001	0.001	NA	0.001	0.001	1.9996	NA	0.001	0.9027	0.001	NA	0.001	0.08	0.3833	0.001	0.0469	0.0276	0.001	0.139	0.001	0.001	1.6704	0.001	0.001	NA	0.003	0.0912	0	NA	1.4473
	A. ecalcarata ... A. rockii	0.0155	0.001	NA	0.001	0.001	NA	0.001	0.001	0.7789	0.001	0.0513	0.9027	0.001	0.001	NA	0.001	0.7704	0.0033	0.001	0.001	NA	0.1018	0.0033	1.1269	2	NA	0.001	NA	0.001	0.001	0	1.9319	NA
	A. oxysepala ... A. japonica	0.001	0.1161	0.4594	0.001	0.1048	0.001	0.1958	0.001	0.041	0.001	0.001	1.9991	0.145	NA	1.5397	0.001	0.7704	0.001	0.001	0.001	0.001	0.001	0.001	0.001	1.9658	0.1058	0.001	2	0.126	2.0006	0.5448	1.8134	1.3509
	A. sibirica ... A. japonica	0.2745	0.001	0.554	0.001	0.001	NA	0.0635	0.0358	0.001	NA	0.001	0.001	0.0444	NA	1.5834	0.001	1.04	0.001	0.001	0.001	0.0246	0.001	0.001	0.0378	0.001	0.001	0.1048	NA	0.0761	NA	0.6582	1.5283	NA
	A. ecalcarata ... A. japonica	0.2745	0.001	0.001	0.001	0.001	0.001	0.001	0.1191	0.001	NA	0.001	0.001	0.0438	1.9108	0.0864	0.001	1.04	0.1072	0.001	0.001	0.001	0.001	0.001	0.001	NA	0.001	0.001	1.9989	0.0121	NA	0	NA	1.1271
	A. ecalcarata ... A. japonica	0.2745	0.001	NA	0.001	0.001	2	0.0662	0.001	0.001	0.001	0.001	0.001	0.049	NA	NA	0.001	0	0.001	0.016	0.001	NA	0.1396	0.001	0.8516	NA	0.2162	0.001	1.9887	0.001	NA	0	NA	1.9951
	A. sibirica ... A. oxysepala	0.2745	0.001	0.2968	0.001	0.001	NA	0.0784	0.001	0.001	NA	0.001	0.001	0.001	0.001	0.001	0.0255	0	0.001	0.001	0.001	0.001	0.0416	0.001	0.001	0.001	0.001	0.001	NA	0.0741	NA	0	NA	NA
	A. ecalcarata ... A. oxysepala	0.2745	0.001	0.001	0.001	0.001	0.001	0.001	0.001	0.001	NA	0.001	0.001	0.001	NA	0.001	0.001	0	0.001	0.0461	0.001	0.001	0.001	0.001	0.001	NA	0.0108	0.001	1.5096	0.001	NA	0	2	0.9799
	A. ecalcarata ... A. oxysepala	0.2745	0.001	NA	0.0454	0.0453	1.5	0.001	0.001	0.001	0.001	0.001	0.001	0.001	1.3987	NA	0.001	1.04	0.001	0.001	0.001	NA	0.001	0.001	0.5836	NA	0.2162	0.001	1.6021	0.0564	NA	0	NA	1.5367
	A. ecalcarata ... A. sibirica	0.1538	0.001	0.001	0.001	0.001	NA	0.001	0.001	0.0922	NA	0.001	0.001	0.001	NA	1.9705	0.0682	0.001	0.001	2	0.001	0.2378	0.1398	0.0115	0.001	NA	0.001	0.001	NA	0.001	0.001	1.4254	NA	NA
	A. ecalcarata ... A. sibirica	0.1797	0.001	NA	0.4346	0.1321	NA	0.001	0.001	0.001	0.2432	0.001	0.1903	0.001	0.1303	NA	0.001	0.7703	0.001	0.001	0.1207	NA	0.001	0.001	0.001	NA	NA	0.001	NA	0.001	0.1663	0	1.7846	1.969
	A. ecalcarata ... A. ecalcarata	0.2741	0.001	NA	0.001	0.123	1.9935	0.001	0.0509	0.001	0.2936	0.001	0.001	0.001	NA	NA	0.0061	0.7704	0.0616	0.001	0.1437	NA	0.001	0.0425	0.0315	0.001	0.2162	0.001	2	0.001	0.1053	1.5135	1.4936	2.2862
North America	A. chrysantha ... A. formosa	0.2068	0.001	0.001	0.1814	0.001	0.001	0.001	0.1054	0.001	0.001	0.001	0.001	0.001	1.0404	0.001	0.088	0.001	0.0528	0.001	0.01	0.5655	0.001	0.001	0.001	0.001	1.6202	0.001	1.2916	0.001	0.001	1.5979	0.6122	1.637
	A. canadensis ... A. formosa	0.001	0.001	0.2319	0.2893	0.001	0.0253	0.1939	0.001	0.001	0.001	0.2005	0.001	0.1218	0.217	NA	0.052	0.001	0.0557	NA	0.001	0.001	0.1092	0.001	0.001	0.9013	1.6634	0.001	0.001	0.001	0.6713	0.6675	0.2573	1.5588
	A. coerulea ... A. formosa	0.3193	0.1925	0.001	0.5203	0.001	NA	0.001	0.001	0.001	NA	0.001	0.001	0.001	0.9898	2	0.001	0.001	0.001	1.9994	0.001	0.001	0.001	0.001	0.2035	0.0874	2	0.0521	NA	0.001	0.001	0.8041	0.3973	2.0001
	A. barnebyi ... A. formosa	0.001	0.0651	0.1582	0.0786	0.001	0.001	0.001	0.001	0.001	0.2803	0.001	0.001	0.001	0.9822	2	0.001	1.6131	0.001	NA	0.0826	0.0617	0.001	0.131	0.0072	1.3105	1.764	0.0534	NA	0.001	0.0156	0.5979	0.6045	2.1663
	A. longissima ... A. formosa	0.3209	0.001	0.001	0.4075	0.001	0.0525	0.0815	0.0512	0.001	0.2432	0.0808	0.001	0.001	0.001	0.001	0.001	0.001	0.001	0.001	0.001	0.077	0.0738	0.001	0.001	0.001	0.001	0.001	NA	0.0787	0.1967	2	0.5871	2.0483
	A. canadensis ... A. chrysantha	0.001	0.001	0.1239	0.2893	0.001	0.001	0.2312	0.001	0.001	0.001	0.001	0.001	0.0904	0.2234	1.7943	0.001	0.001	0.001	NA	0.001	0.001	0.0861	0.001	0.001	0.398	1.2752	0.0228	0.0106	0.001	0.001	1.1361	0.2384	1.0954
	A. coerulea ... A. chrysantha	0.2894	0.1553	0.001	0.2016	0.0522	NA	0.001	0.001	0.001	0.2432	0.001	0.001	0.001	0.8919	0.1207	0.001	0.001	0.001	0.001	0.001	0.001	0.0185	0.0987	0.1297	0.001	1.3345	0.0773	NA	0.001	0.1082	0.7149	0.5038	NA
	A. barnebyi ... A. chrysantha	0.001	0.1095	0.1254	0.0987	0.001	0.001	0.001	0.1014	0.001	0.001	0.001	0.001	0.1074	0.001	0.3027	0.001	0.001	0.1318	0.0468	0.001	0.001	0.001	0.001	0.001	0.4841	1.4019	0.1514	NA	0.001	0.1251	0.4966	0.5101	1.7632
	A. longissima ... A. chrysantha	0.001	0.001	0.001	0.333	0.001	0.001	0.001	0.0624	0.001	NA	0.0841	0.001	0.001	0.001	0.001	0.0356	0.001	0.001	0.001	0.001	0.0822	0.001	0.001	0.0126	0.001	0.001	0.001	NA	0.1271	0.001	1.6071	0.5813	1.424
	A. coerulea ... A. canadensis	0.001	0.001	0.001	0.2893	0.001	NA	0.1547	0.001	0.0222	NA	0.015	0.1047	0.001	0.5447	0.001	0.0276	0.001	0.072	NA	0.001	0.001	0.001	0.237	0.0851	0.0161	0.001	0.001	NA	0.0197	0.001	1.999	0.6827	1.5458
	A. barnebyi ... A. canadensis	0.001	0.001	0.0521	0.2893	0.1	0.0498	0.001	0.0879	0.001	0.0421	0.001	0.0761	0.0277	0.0284	0.1863	0.0574	0.9865	0.001	NA	0.001	0.001	0.001	0.001	0.001	0.4381	0.001	0.001	NA	0.1233	0.076	2.0001	0.54	NA
	A. longissima ... A. canadensis	0.1389	0.001	0.001	0.2893	0.001	0.001	0.0914	0.001	0.001	0.2432	0.001	0.001	0.001	0.1093	0.001	0.001	0.001	0.001	NA	0.001	0.001	0.1212	0.001	0.0028	0.001	0.1488	0.001	NA	0.0062	0.001	2.0004	0.5382	2.0059
	A. barnebyi ... A. coerulea	0.001	0.001	0.001	0.0419	0.001	NA	0.0354	0.001	0.001	NA	0.1326	0.001	0.001	0.001	0.1234	0.001	0.7292	0.001	2	0.1337	0.0036	0.001	0.001	0.001	0.2254	0.067	0.001	1.9934	0.1152	0.001	1.6467	0.7432	2.0001
	A. longissima ... A. coerulea	0.001	0.001	0.001	0.2192	0.001	NA	0.001	0.001	0.001	0.001	0.001	0.001	0.001	0.1238	0.001	0.001	0.001	0.001	1.9994	0.001	0.001	0.2401	0.001	0.001	0.001	0.0998	0.0182	NA	0.001	0.001	1.6151	0.6825	1.6142
	A. longissima ... A. barnebyi	0.001	0.001	0.001	0.0108	0.001	1.9999	0.001	0.0535	0.0489	0.2432	0.001	0.001	0.001	0.2255	0.001	0.001	0.087	0.001	0.6426	0.001	0.0426	0.2953	0.001	0.001	0.0534	0.001	0.001	NA	0.001	0.0934	1.3027	0.8841	1.2764
