# Supplementary material for: Characterizing complete mitochondrial genome of Aquilegia amurensis and its evolutionary implications
Source: BMC Plant Biol. 2024 Feb 28;24:142. doi: 10.1186/s12870-024-04844-9 (PMC10900605; doi:10.1186/s12870-024-04844-9)
Supplement: Supplementary file 6 — Supplementary Material 6: Table S7. Nontandem repeat sequences in the mitochondrial genome of A. amurensis [file 12870_2024_4844_MOESM6_ESM.xlsx]

## Sheet: Sheet1
Table S7 Nontandem repeat sequences in the mitochondrial genome of A. amurensis
Mitochondrial genome	Repeat number	The repeat length of the first part	The starting site of the first part	The starting site of the second part	Direction
Chromosome 1	Repeat_1	310	310269	310578	plus
Chromosome 1	Repeat_1	310	453761	453452	minus
Chromosome 1	Repeat_2	225	349003	348779	minus
Chromosome 1	Repeat_2	225	132304	132528	plus
Chromosome 1	Repeat_3	224	67059	67282	plus
Chromosome 1	Repeat_3	224	222834	222611	minus
Chromosome 1	Repeat_4	217	296820	297036	plus
Chromosome 1	Repeat_4	217	380425	380641	plus
Chromosome 1	Repeat_5	201	64130	64330	plus
Chromosome 1	Repeat_5	201	135467	135267	minus
Chromosome 1	Repeat_6	198	132301	132498	plus
Chromosome 1	Repeat_6	198	134056	134253	plus
Chromosome 1	Repeat_7	195	132304	132498	plus
Chromosome 1	Repeat_7	195	134059	134253	plus
Chromosome 1	Repeat_7	195	349003	348809	minus
Chromosome 1	Repeat_8	186	387968	387783	minus
Chromosome 1	Repeat_8	186	133150	133335	plus
Chromosome 1	Repeat_9	183	168407	168225	minus
Chromosome 1	Repeat_9	183	35132	35314	plus
Chromosome 1	Repeat_10	177	106296	106472	plus
Chromosome 1	Repeat_10	177	379489	379313	minus
Chromosome 1	Repeat_11	170	36234	36403	plus
Chromosome 1	Repeat_11	170	167268	167099	minus
Chromosome 1	Repeat_12	162	212172	212333	plus
Chromosome 1	Repeat_12	162	296979	296818	minus
Chromosome 1	Repeat_12	160	380584	380425	minus
Chromosome 1	Repeat_13	160	296979	296820	minus
Chromosome 1	Repeat_13	160	380584	380425	minus
Chromosome 1	Repeat_13	160	212172	212331	plus
Chromosome 1	Repeat_14	158	346827	346670	minus
Chromosome 1	Repeat_14	158	131884	132041	plus
Chromosome 1	Repeat_15	150	240236	240385	plus
Chromosome 1	Repeat_15	150	393263	393114	minus
Chromosome 1	Repeat_16	143	363700	363842	plus
Chromosome 1	Repeat_16	143	418233	418375	plus
Chromosome 1	Repeat_17	142	133194	133335	plus
Chromosome 1	Repeat_17	142	384385	384244	minus
Chromosome 1	Repeat_17	142	387924	387783	minus
Chromosome 1	Repeat_18	141	64647	64787	plus
Chromosome 1	Repeat_18	141	212188	212328	plus
Chromosome 1	Repeat_18	141	296963	296823	minus
Chromosome 1	Repeat_18	141	380568	380428	minus
Chromosome 1	Repeat_19	129	770	898	plus
Chromosome 1	Repeat_19	129	214392	214520	plus
Chromosome 1	Repeat_20	125	348980	348856	minus
Chromosome 1	Repeat_20	125	132327	132451	plus
Chromosome 1	Repeat_20	125	134082	134206	plus
Chromosome 1	Repeat_20	125	453942	454066	plus
Chromosome 1	Repeat_21	124	281492	281369	minus
Chromosome 1	Repeat_21	124	251821	251944	plus
Chromosome 1	Repeat_22	122	141790	141911	plus
Chromosome 1	Repeat_22	122	223914	223793	minus
Chromosome 1	Repeat_23	122	135911	136032	plus
Chromosome 1	Repeat_23	122	274687	274808	plus
Chromosome 1	Repeat_24	121	363049	363169	plus
Chromosome 1	Repeat_24	121	398356	398236	minus
Chromosome 1	Repeat_25	117	6488	6604	plus
Chromosome 1	Repeat_25	117	176945	176829	minus
Chromosome 1	Repeat_26	115	92322	92436	plus
Chromosome 1	Repeat_26	115	395653	395539	minus
Chromosome 1	Repeat_27	115	35029	35143	plus
Chromosome 1	Repeat_27	115	452091	452205	plus
Chromosome 1	Repeat_28	112	177369	177480	plus
Chromosome 1	Repeat_28	112	368582	368471	minus
Chromosome 1	Repeat_29	112	296939	296828	minus
Chromosome 1	Repeat_29	112	380544	380433	minus
Chromosome 1	Repeat_29	112	384367	384256	minus
Chromosome 1	Repeat_29	112	387906	387795	minus
Chromosome 1	Repeat_29	112	64671	64782	plus
Chromosome 1	Repeat_29	112	133212	133323	plus
Chromosome 1	Repeat_29	112	212212	212323	plus
Chromosome 1	Repeat_30	106	108088	108193	plus
Chromosome 1	Repeat_30	106	222613	222508	minus
Chromosome 1	Repeat_31	104	4576	4679	plus
Chromosome 1	Repeat_31	104	4603	4706	plus
Chromosome 1	Repeat_32	101	351202	351102	minus
Chromosome 1	Repeat_32	101	379470	379370	minus
Chromosome 1	Repeat_32	101	106315	106415	plus
Chromosome 1	Repeat_33	92	141483	141574	plus
Chromosome 1	Repeat_33	92	224221	224130	minus
Chromosome 1	Repeat_34	90	67155	67066	minus
Chromosome 1	Repeat_34	90	4352	4441	plus
Chromosome 1	Repeat_34	90	222738	222827	plus
Chromosome 1	Repeat_35	87	66463	66549	plus
Chromosome 1	Repeat_35	87	273587	273673	plus
Chromosome 1	Repeat_36	86	394309	394394	plus
Chromosome 1	Repeat_36	86	454823	454908	plus
Chromosome 1	Repeat_37	86	106204	106289	plus
Chromosome 1	Repeat_37	86	348776	348861	plus
Chromosome 1	Repeat_38	84	143234	143317	plus
Chromosome 1	Repeat_38	84	334669	334752	plus
Chromosome 1	Repeat_39	84	106327	106410	plus
Chromosome 1	Repeat_39	84	351190	351107	minus
Chromosome 1	Repeat_39	84	379458	379375	minus
Chromosome 1	Repeat_39	84	394312	394395	plus
Chromosome 1	Repeat_39	83	454826	454908	plus
Chromosome 1	Repeat_40	83	316276	316358	plus
Chromosome 1	Repeat_40	83	394314	394396	plus
Chromosome 1	Repeat_40	82	106329	106410	plus
Chromosome 1	Repeat_40	82	351188	351107	minus
Chromosome 1	Repeat_40	82	379456	379375	minus
Chromosome 1	Repeat_41	83	106327	106409	plus
Chromosome 1	Repeat_41	83	351190	351108	minus
Chromosome 1	Repeat_41	83	379458	379376	minus
Chromosome 1	Repeat_41	83	394312	394394	plus
Chromosome 1	Repeat_41	83	454826	454908	plus
Chromosome 1	Repeat_42	83	106207	106289	plus
Chromosome 1	Repeat_42	83	132528	132446	minus
Chromosome 1	Repeat_42	83	348779	348861	plus
Chromosome 1	Repeat_43	82	351188	351107	minus
Chromosome 1	Repeat_43	82	379456	379375	minus
Chromosome 1	Repeat_43	82	106329	106410	plus
Chromosome 1	Repeat_43	82	316276	316357	plus
Chromosome 1	Repeat_43	82	394314	394395	plus
Chromosome 1	Repeat_43	81	454828	454908	plus
Chromosome 1	Repeat_44	81	351188	351108	minus
Chromosome 1	Repeat_44	81	379456	379376	minus
Chromosome 1	Repeat_44	81	106329	106409	plus
Chromosome 1	Repeat_44	81	316276	316356	plus
Chromosome 1	Repeat_44	81	394314	394394	plus
Chromosome 1	Repeat_44	81	454828	454908	plus
Chromosome 1	Repeat_45	81	105825	105905	plus
Chromosome 1	Repeat_45	81	455040	455120	plus
Chromosome 1	Repeat_46	80	216355	216434	plus
Chromosome 1	Repeat_46	80	360555	360634	plus
Chromosome 1	Repeat_47	79	177289	177367	plus
Chromosome 1	Repeat_47	79	368662	368584	minus
Chromosome 1	Repeat_48	78	142016	142093	plus
Chromosome 1	Repeat_48	78	223693	223616	minus
Chromosome 1	Repeat_49	77	4576	4652	plus
Chromosome 1	Repeat_49	77	4603	4679	plus
Chromosome 1	Repeat_49	77	4630	4706	plus
Chromosome 1	Repeat_50	76	224059	223984	minus
Chromosome 1	Repeat_50	76	141645	141720	plus
Chromosome 1	Repeat_51	74	135802	135875	plus
Chromosome 1	Repeat_51	74	274578	274651	plus
Chromosome 1	Repeat_52	72	136243	136314	plus
Chromosome 1	Repeat_52	72	136309	136380	plus
Chromosome 1	Repeat_53	72	76532	76603	plus
Chromosome 1	Repeat_53	72	233414	233343	minus
Chromosome 1	Repeat_54	72	36195	36266	plus
Chromosome 1	Repeat_54	72	274513	274584	plus
Chromosome 1	Repeat_55	71	5419	5489	plus
Chromosome 1	Repeat_55	71	273745	273675	minus
Chromosome 1	Repeat_56	69	313980	313912	minus
Chromosome 1	Repeat_56	69	143019	143087	plus
Chromosome 1	Repeat_57	68	308600	308667	plus
Chromosome 1	Repeat_57	68	406597	406664	plus
Chromosome 1	Repeat_58	67	308597	308663	plus
Chromosome 1	Repeat_58	67	389151	389085	minus
Chromosome 1	Repeat_59	67	250135	250201	plus
Chromosome 1	Repeat_59	67	269793	269859	plus
Chromosome 1	Repeat_60	67	141411	141477	plus
Chromosome 1	Repeat_60	67	224293	224227	minus
Chromosome 1	Repeat_61	66	195239	195304	plus
Chromosome 1	Repeat_61	66	405402	405337	minus
Chromosome 1	Repeat_62	66	223760	223695	minus
Chromosome 1	Repeat_62	66	141949	142014	plus
Chromosome 1	Repeat_63	65	249421	249485	plus
Chromosome 1	Repeat_63	65	363840	363904	plus
Chromosome 1	Repeat_64	65	147408	147472	plus
Chromosome 1	Repeat_64	65	454910	454974	plus
Chromosome 1	Repeat_65	65	131181	131245	plus
Chromosome 1	Repeat_65	65	316374	316310	minus
Chromosome 1	Repeat_66	65	5931	5995	plus
Chromosome 1	Repeat_66	65	104176	104112	minus
Chromosome 1	Repeat_67	64	308663	308600	minus
Chromosome 1	Repeat_67	64	389085	389148	plus
Chromosome 1	Repeat_67	64	406660	406597	minus
Chromosome 1	Repeat_68	64	194460	194523	plus
Chromosome 1	Repeat_68	64	387514	387577	plus
Chromosome 1	Repeat_69	63	353785	353847	plus
Chromosome 1	Repeat_69	63	454860	454798	minus
Chromosome 1	Repeat_70	62	222603	222542	minus
Chromosome 1	Repeat_70	62	67291	67352	plus
Chromosome 1	Repeat_70	62	108098	108159	plus
Chromosome 1	Repeat_71	61	124167	124227	plus
Chromosome 1	Repeat_71	61	164128	164188	plus
Chromosome 1	Repeat_72	61	351188	351128	minus
Chromosome 1	Repeat_72	61	379456	379396	minus
Chromosome 1	Repeat_72	61	106329	106389	plus
Chromosome 1	Repeat_72	61	107767	107827	plus
Chromosome 1	Repeat_72	61	316276	316336	plus
Chromosome 1	Repeat_72	61	394314	394374	plus
Chromosome 1	Repeat_72	61	454828	454888	plus
Chromosome 1	Repeat_73	59	195425	195483	plus
Chromosome 1	Repeat_73	59	437628	437570	minus
Chromosome 1	Repeat_74	59	147476	147418	minus
Chromosome 1	Repeat_74	59	131634	131692	plus
Chromosome 1	Repeat_75	58	310590	310647	plus
Chromosome 1	Repeat_75	58	380064	380007	minus
Chromosome 1	Repeat_76	57	194799	194855	plus
Chromosome 1	Repeat_76	57	200802	200858	plus
Chromosome 1	Repeat_77	56	118632	118687	plus
Chromosome 1	Repeat_77	56	196845	196790	minus
Chromosome 1	Repeat_78	56	52387	52442	plus
Chromosome 1	Repeat_78	56	108203	108258	plus
Chromosome 1	Repeat_79	55	147472	147418	minus
Chromosome 1	Repeat_79	55	454974	454920	minus
Chromosome 1	Repeat_79	55	131638	131692	plus
Chromosome 1	Repeat_80	55	106389	106443	plus
Chromosome 1	Repeat_80	55	132359	132305	minus
Chromosome 1	Repeat_80	55	134114	134060	minus
Chromosome 1	Repeat_80	55	348948	349002	plus
Chromosome 1	Repeat_80	55	379396	379342	minus
Chromosome 1	Repeat_81	54	404048	404101	plus
Chromosome 1	Repeat_81	54	404084	404137	plus
Chromosome 1	Repeat_82	54	250022	250075	plus
Chromosome 1	Repeat_82	54	398432	398379	minus
Chromosome 1	Repeat_83	54	107784	107837	plus
Chromosome 1	Repeat_83	54	279007	279060	plus
Chromosome 1	Repeat_84	54	67207	67260	plus
Chromosome 1	Repeat_84	54	222686	222633	minus
Chromosome 1	Repeat_84	54	272911	272964	plus
Chromosome 1	Repeat_85	53	131199	131251	plus
Chromosome 1	Repeat_85	53	380918	380970	plus
Chromosome 1	Repeat_86	53	106237	106289	plus
Chromosome 1	Repeat_86	53	348809	348861	plus
Chromosome 1	Repeat_86	53	132498	132446	minus
Chromosome 1	Repeat_86	53	134253	134201	minus
Chromosome 1	Repeat_87	53	106034	106086	plus
Chromosome 1	Repeat_87	53	286176	286228	plus
Chromosome 1	Repeat_88	51	64672	64722	plus
Chromosome 1	Repeat_88	51	133213	133263	plus
Chromosome 1	Repeat_88	51	212213	212263	plus
Chromosome 1	Repeat_88	51	296938	296888	minus
Chromosome 1	Repeat_88	51	380543	380493	minus
Chromosome 1	Repeat_88	51	384366	384316	minus
Chromosome 1	Repeat_88	51	387905	387855	minus
Chromosome 1	Repeat_88	51	453918	453868	minus
Chromosome 1	Repeat_89	50	347535	347584	plus
Chromosome 1	Repeat_89	50	380691	380740	plus
Chromosome 1	Repeat_90	50	392685	392636	minus
Chromosome 1	Repeat_90	50	195147	195196	plus
Chromosome 1	Repeat_91	50	132852	132901	plus
Chromosome 1	Repeat_91	50	316553	316504	minus
Chromosome 1	Repeat_92	50	412135	412086	minus
Chromosome 1	Repeat_92	50	101659	101708	plus
Chromosome 1	Repeat_93	50	52731	52780	plus
Chromosome 1	Repeat_93	50	275492	275541	plus
Chromosome 1	Repeat_94	50	4576	4625	plus
Chromosome 1	Repeat_94	50	4603	4652	plus
Chromosome 1	Repeat_94	50	4630	4679	plus
Chromosome 1	Repeat_94	50	4657	4706	plus
Chromosome 1	Repeat_95	49	249972	250020	plus
Chromosome 1	Repeat_95	49	398482	398434	minus
Chromosome 1	Repeat_96	49	131197	131245	plus
Chromosome 1	Repeat_96	49	316358	316310	minus
Chromosome 1	Repeat_96	49	394396	394348	minus
Chromosome 1	Repeat_97	49	75747	75795	plus
Chromosome 1	Repeat_97	49	260685	260733	plus
Chromosome 1	Repeat_98	48	308602	308649	plus
Chromosome 1	Repeat_98	48	380990	380943	minus
Chromosome 1	Repeat_98	48	389146	389099	minus
Chromosome 1	Repeat_98	48	406599	406646	plus
Chromosome 1	Repeat_99	48	177006	177053	plus
Chromosome 1	Repeat_99	48	208607	208654	plus
Chromosome 1	Repeat_100	48	131232	131279	plus
Chromosome 1	Repeat_100	48	132357	132404	plus
Chromosome 1	Repeat_100	48	134112	134159	plus
Chromosome 1	Repeat_100	48	348950	348903	minus
Chromosome 1	Repeat_100	48	453972	454019	plus
Chromosome 1	Repeat_101	48	131245	131198	minus
Chromosome 1	Repeat_101	48	351154	351107	minus
Chromosome 1	Repeat_101	48	379422	379375	minus
Chromosome 1	Repeat_101	48	106363	106410	plus
Chromosome 1	Repeat_101	48	316310	316357	plus
Chromosome 1	Repeat_101	48	394348	394395	plus
Chromosome 1	Repeat_102	48	106020	106067	plus
Chromosome 1	Repeat_102	48	200948	200995	plus
Chromosome 1	Repeat_103	47	147323	147369	plus
Chromosome 1	Repeat_103	47	384533	384487	minus
Chromosome 1	Repeat_104	47	131199	131245	plus
Chromosome 1	Repeat_104	47	351108	351154	plus
Chromosome 1	Repeat_104	47	379376	379422	plus
Chromosome 1	Repeat_104	47	380918	380964	plus
Chromosome 1	Repeat_104	47	106409	106363	minus
Chromosome 1	Repeat_104	47	316356	316310	minus
Chromosome 1	Repeat_104	47	394394	394348	minus
Chromosome 1	Repeat_104	47	454908	454862	minus
Chromosome 1	Repeat_105	47	131245	131199	minus
Chromosome 1	Repeat_105	47	351154	351108	minus
Chromosome 1	Repeat_105	47	379422	379376	minus
Chromosome 1	Repeat_105	47	380964	380918	minus
Chromosome 1	Repeat_105	47	106363	106409	plus
Chromosome 1	Repeat_105	47	316310	316356	plus
Chromosome 1	Repeat_105	47	394348	394394	plus
Chromosome 1	Repeat_105	47	454862	454908	plus
Chromosome 1	Repeat_106	47	106043	106089	plus
Chromosome 1	Repeat_106	47	408604	408558	minus
Chromosome 1	Repeat_107	46	279024	279069	plus
Chromosome 1	Repeat_107	46	353783	353738	minus
Chromosome 1	Repeat_108	46	193753	193708	minus
Chromosome 1	Repeat_108	46	104069	104114	plus
Chromosome 1	Repeat_109	46	97106	97151	plus
Chromosome 1	Repeat_109	46	396648	396603	minus
Chromosome 1	Repeat_110	46	88472	88517	plus
Chromosome 1	Repeat_110	46	347575	347620	plus
Chromosome 1	Repeat_111	44	316186	316229	plus
Chromosome 1	Repeat_111	44	379517	379474	minus
Chromosome 1	Repeat_112	44	106043	106086	plus
Chromosome 1	Repeat_112	44	286185	286228	plus
Chromosome 1	Repeat_112	44	408604	408561	minus
Chromosome 1	Repeat_113	44	141600	141643	plus
Chromosome 1	Repeat_113	44	224104	224061	minus
Chromosome 1	Repeat_114	44	106346	106389	plus
Chromosome 1	Repeat_114	44	107784	107827	plus
Chromosome 1	Repeat_114	44	279007	279050	plus
Chromosome 1	Repeat_114	44	316293	316336	plus
Chromosome 1	Repeat_114	44	351171	351128	minus
Chromosome 1	Repeat_114	44	379439	379396	minus
Chromosome 1	Repeat_114	44	394331	394374	plus
Chromosome 1	Repeat_114	44	454845	454888	plus
Chromosome 1	Repeat_115	43	239467	239509	plus
Chromosome 1	Repeat_115	43	273520	273562	plus
Chromosome 1	Repeat_116	43	136351	136393	plus
Chromosome 1	Repeat_116	43	453273	453315	plus
Chromosome 1	Repeat_117	43	72987	73029	plus
Chromosome 1	Repeat_117	43	331914	331872	minus
Chromosome 1	Repeat_118	43	66565	66607	plus
Chromosome 1	Repeat_118	43	249477	249519	plus
Chromosome 1	Repeat_119	42	384462	384503	plus
Chromosome 1	Repeat_119	42	449922	449881	minus
Chromosome 1	Repeat_120	42	310683	310724	plus
Chromosome 1	Repeat_120	42	379983	379942	minus
Chromosome 1	Repeat_121	42	158449	158490	plus
Chromosome 1	Repeat_121	42	282919	282960	plus
Chromosome 1	Repeat_122	41	384458	384498	plus
Chromosome 1	Repeat_122	41	406671	406711	plus
Chromosome 1	Repeat_123	41	240336	240376	plus
Chromosome 1	Repeat_123	41	350990	350950	minus
Chromosome 1	Repeat_123	41	393163	393123	minus
Chromosome 1	Repeat_124	41	133144	133184	plus
Chromosome 1	Repeat_124	41	297011	296971	minus
Chromosome 1	Repeat_124	41	380616	380576	minus
Chromosome 1	Repeat_125	40	351077	351116	plus
Chromosome 1	Repeat_125	40	384422	384461	plus
Chromosome 1	Repeat_126	40	316269	316308	plus
Chromosome 1	Repeat_126	40	396254	396293	plus
Chromosome 1	Repeat_127	40	296539	296578	plus
Chromosome 1	Repeat_127	40	296578	296617	plus
Chromosome 1	Repeat_128	40	157890	157929	plus
Chromosome 1	Repeat_128	40	280753	280714	minus
Chromosome 1	Repeat_129	39	296962	297000	plus
Chromosome 1	Repeat_129	39	316261	316223	minus
Chromosome 1	Repeat_129	39	380567	380605	plus
Chromosome 1	Repeat_130	39	392560	392522	minus
Chromosome 1	Repeat_130	39	256926	256964	plus
Chromosome 1	Repeat_131	39	142936	142974	plus
Chromosome 1	Repeat_131	39	250145	250183	plus
Chromosome 1	Repeat_131	39	269803	269841	plus
Chromosome 1	Repeat_132	39	351241	351203	minus
Chromosome 1	Repeat_132	39	133128	133166	plus
Chromosome 1	Repeat_133	38	353785	353822	plus
Chromosome 1	Repeat_133	38	394346	394309	minus
Chromosome 1	Repeat_133	38	454860	454823	minus
Chromosome 1	Repeat_134	38	131197	131234	plus
Chromosome 1	Repeat_134	38	449884	449921	plus
Chromosome 1	Repeat_134	38	316358	316321	minus
Chromosome 1	Repeat_134	38	384500	384463	minus
Chromosome 1	Repeat_134	38	394396	394359	minus
Chromosome 1	Repeat_135	38	22140	22177	plus
Chromosome 1	Repeat_135	38	118237	118200	minus
Chromosome 1	Repeat_136	37	406676	406712	plus
Chromosome 1	Repeat_136	37	454873	454909	plus
Chromosome 1	Repeat_137	37	384462	384498	plus
Chromosome 1	Repeat_137	37	406675	406711	plus
Chromosome 1	Repeat_137	37	449922	449886	minus
Chromosome 1	Repeat_138	37	347532	347568	plus
Chromosome 1	Repeat_138	37	451139	451175	plus
Chromosome 1	Repeat_139	37	278986	279022	plus
Chromosome 1	Repeat_139	37	389153	389117	minus
Chromosome 1	Repeat_140	37	269158	269122	minus
Chromosome 1	Repeat_140	37	167326	167362	plus
Chromosome 1	Repeat_141	37	108448	108484	plus
Chromosome 1	Repeat_141	37	389033	389069	plus
Chromosome 1	Repeat_142	37	107801	107837	plus
Chromosome 1	Repeat_142	37	279024	279060	plus
Chromosome 1	Repeat_142	37	353783	353747	minus
Chromosome 1	Repeat_143	37	106374	106410	plus
Chromosome 1	Repeat_143	37	316321	316357	plus
Chromosome 1	Repeat_143	37	384463	384499	plus
Chromosome 1	Repeat_143	37	394359	394395	plus
Chromosome 1	Repeat_143	37	131234	131198	minus
Chromosome 1	Repeat_143	37	351143	351107	minus
Chromosome 1	Repeat_143	37	379411	379375	minus
Chromosome 1	Repeat_143	37	449921	449885	minus
Chromosome 1	Repeat_144	37	92131	92167	plus
Chromosome 1	Repeat_144	37	395928	395892	minus
Chromosome 1	Repeat_145	37	63348	63384	plus
Chromosome 1	Repeat_145	37	104244	104208	minus
Chromosome 1	Repeat_146	36	424130	424165	plus
Chromosome 1	Repeat_146	36	424202	424237	plus
Chromosome 1	Repeat_147	36	175516	175551	plus
Chromosome 1	Repeat_147	36	254168	254133	minus
Chromosome 1	Repeat_148	36	174348	174383	plus
Chromosome 1	Repeat_148	36	332400	332435	plus
Chromosome 1	Repeat_149	36	174341	174376	plus
Chromosome 1	Repeat_149	36	442075	442040	minus
Chromosome 1	Repeat_150	36	119617	119652	plus
Chromosome 1	Repeat_150	36	214778	214743	minus
Chromosome 1	Repeat_151	36	106917	106952	plus
Chromosome 1	Repeat_151	36	310530	310495	minus
Chromosome 1	Repeat_151	36	453500	453535	plus
Chromosome 1	Repeat_152	36	106374	106409	plus
Chromosome 1	Repeat_152	36	316321	316356	plus
Chromosome 1	Repeat_152	36	384463	384498	plus
Chromosome 1	Repeat_152	36	394359	394394	plus
Chromosome 1	Repeat_152	36	406676	406711	plus
Chromosome 1	Repeat_152	36	454873	454908	plus
Chromosome 1	Repeat_152	36	131234	131199	minus
Chromosome 1	Repeat_152	36	351143	351108	minus
Chromosome 1	Repeat_152	36	379411	379376	minus
Chromosome 1	Repeat_152	36	380953	380918	minus
Chromosome 1	Repeat_152	36	449921	449886	minus
Chromosome 1	Repeat_153	35	380942	380976	plus
Chromosome 1	Repeat_153	35	396312	396278	minus
Chromosome 1	Repeat_154	35	133184	133150	minus
Chromosome 1	Repeat_154	35	296971	297005	plus
Chromosome 1	Repeat_154	35	380576	380610	plus
Chromosome 1	Repeat_154	35	387934	387968	plus
Chromosome 1	Repeat_155	35	278988	279022	plus
Chromosome 1	Repeat_155	35	308597	308631	plus
Chromosome 1	Repeat_155	35	389151	389117	minus
Chromosome 1	Repeat_156	35	253666	253700	plus
Chromosome 1	Repeat_156	35	253756	253790	plus
Chromosome 1	Repeat_157	35	200943	200977	plus
Chromosome 1	Repeat_157	35	408598	408632	plus
Chromosome 1	Repeat_158	35	195083	195117	plus
Chromosome 1	Repeat_158	35	381869	381903	plus
Chromosome 1	Repeat_159	35	136130	136164	plus
Chromosome 1	Repeat_159	35	136163	136197	plus
Chromosome 1	Repeat_160	35	117502	117536	plus
Chromosome 1	Repeat_160	35	354903	354869	minus
Chromosome 1	Repeat_161	35	106327	106361	plus
Chromosome 1	Repeat_161	35	394312	394346	plus
Chromosome 1	Repeat_161	35	454826	454860	plus
Chromosome 1	Repeat_161	35	351190	351156	minus
Chromosome 1	Repeat_161	35	353819	353785	minus
Chromosome 1	Repeat_161	35	379458	379424	minus
Chromosome 1	Repeat_162	34	347535	347568	plus
Chromosome 1	Repeat_162	34	380691	380724	plus
Chromosome 1	Repeat_162	34	451142	451175	plus
Chromosome 1	Repeat_163	34	353784	353817	plus
Chromosome 1	Repeat_163	34	396294	396261	minus
Chromosome 1	Repeat_164	34	308616	308649	plus
Chromosome 1	Repeat_164	34	396278	396311	plus
Chromosome 1	Repeat_164	34	406613	406646	plus
Chromosome 1	Repeat_164	34	380976	380943	minus
Chromosome 1	Repeat_164	34	389132	389099	minus
Chromosome 1	Repeat_165	34	106034	106067	plus
Chromosome 1	Repeat_165	34	200962	200995	plus
Chromosome 1	Repeat_165	34	286176	286209	plus
Chromosome 1	Repeat_166	34	437623	437590	minus
Chromosome 1	Repeat_166	34	182013	182046	plus
Chromosome 1	Repeat_166	34	195430	195463	plus
Chromosome 1	Repeat_167	34	175353	175386	plus
Chromosome 1	Repeat_167	34	372398	372365	minus
Chromosome 1	Repeat_168	34	167279	167312	plus
Chromosome 1	Repeat_168	34	269205	269172	minus
Chromosome 1	Repeat_169	34	133160	133127	minus
Chromosome 1	Repeat_169	34	348894	348861	minus
Chromosome 1	Repeat_169	34	132413	132446	plus
Chromosome 1	Repeat_169	34	134168	134201	plus
Chromosome 1	Repeat_169	34	454028	454061	plus
Chromosome 1	Repeat_170	34	454142	454109	minus
Chromosome 1	Repeat_170	34	63897	63930	plus
Chromosome 1	Repeat_171	34	44988	45021	plus
Chromosome 1	Repeat_171	34	119135	119168	plus
Chromosome 1	Repeat_172	34	6009	6042	plus
Chromosome 1	Repeat_172	34	389048	389081	plus
Chromosome 1	Repeat_173	34	4298	4331	plus
Chromosome 1	Repeat_173	34	130602	130569	minus
Chromosome 1	Repeat_174	33	212184	212216	plus
Chromosome 1	Repeat_174	33	213458	213426	minus
Chromosome 1	Repeat_174	33	296967	296935	minus
Chromosome 1	Repeat_174	33	380572	380540	minus
Chromosome 1	Repeat_175	33	36266	36234	minus
Chromosome 1	Repeat_175	33	274584	274552	minus
Chromosome 1	Repeat_175	33	167236	167268	plus
Chromosome 1	Repeat_176	33	164847	164879	plus
Chromosome 1	Repeat_176	33	423567	423535	minus
Chromosome 1	Repeat_177	33	136430	136462	plus
Chromosome 1	Repeat_177	33	142937	142969	plus
Chromosome 1	Repeat_177	33	250146	250178	plus
Chromosome 1	Repeat_177	33	269804	269836	plus
Chromosome 1	Repeat_178	33	135877	135909	plus
Chromosome 1	Repeat_178	33	274653	274685	plus
Chromosome 1	Repeat_179	33	132413	132445	plus
Chromosome 1	Repeat_179	33	134168	134200	plus
Chromosome 1	Repeat_179	33	351209	351241	plus
Chromosome 1	Repeat_179	33	454028	454060	plus
Chromosome 1	Repeat_179	33	133160	133128	minus
Chromosome 1	Repeat_179	33	348894	348862	minus
Chromosome 1	Repeat_180	33	131453	131485	plus
Chromosome 1	Repeat_180	33	395487	395519	plus
Chromosome 1	Repeat_181	33	117783	117815	plus
Chromosome 1	Repeat_181	33	256107	256139	plus
Chromosome 1	Repeat_182	33	110758	110790	plus
Chromosome 1	Repeat_182	33	117257	117289	plus
Chromosome 1	Repeat_183	33	106329	106361	plus
Chromosome 1	Repeat_183	33	107767	107799	plus
Chromosome 1	Repeat_183	33	316276	316308	plus
Chromosome 1	Repeat_183	33	351188	351156	minus
Chromosome 1	Repeat_183	33	353817	353785	minus
Chromosome 1	Repeat_183	33	379456	379424	minus
Chromosome 1	Repeat_183	33	394314	394346	plus
Chromosome 1	Repeat_183	33	396261	396293	plus
Chromosome 1	Repeat_183	33	454828	454860	plus
Chromosome 1	Repeat_184	33	106389	106421	plus
Chromosome 1	Repeat_184	33	348948	348980	plus
Chromosome 1	Repeat_184	33	132359	132327	minus
Chromosome 1	Repeat_184	33	134114	134082	minus
Chromosome 1	Repeat_184	33	379396	379364	minus
Chromosome 1	Repeat_184	33	453974	453942	minus
Chromosome 1	Repeat_185	33	106329	106361	plus
Chromosome 1	Repeat_185	33	107767	107799	plus
Chromosome 1	Repeat_185	33	316276	316308	plus
Chromosome 1	Repeat_185	33	351188	351156	minus
Chromosome 1	Repeat_185	33	353817	353785	minus
Chromosome 1	Repeat_185	33	379456	379424	minus
Chromosome 1	Repeat_185	33	394314	394346	plus
Chromosome 1	Repeat_185	33	396261	396293	plus
Chromosome 1	Repeat_185	33	454828	454860	plus
Chromosome 1	Repeat_186	33	396057	396025	minus
Chromosome 1	Repeat_186	33	92002	92034	plus
Chromosome 1	Repeat_187	32	278991	279022	plus
Chromosome 1	Repeat_187	32	308600	308631	plus
Chromosome 1	Repeat_187	32	389148	389117	minus
Chromosome 1	Repeat_187	32	406597	406628	plus
Chromosome 1	Repeat_188	32	63848	63879	plus
Chromosome 1	Repeat_188	32	131490	131459	minus
Chromosome 1	Repeat_189	31	310558	310588	plus
Chromosome 1	Repeat_189	31	380096	380066	minus
Chromosome 1	Repeat_190	31	245344	245374	plus
Chromosome 1	Repeat_190	31	296574	296544	minus
Chromosome 1	Repeat_190	31	296613	296583	minus
Chromosome 1	Repeat_191	31	108490	108520	plus
Chromosome 1	Repeat_191	31	380959	380989	plus
Chromosome 1	Repeat_191	31	389115	389145	plus
Chromosome 1	Repeat_191	31	308633	308603	minus
Chromosome 1	Repeat_191	31	406630	406600	minus
Chromosome 1	Repeat_192	31	105840	105870	plus
Chromosome 1	Repeat_192	31	193297	193267	minus
Chromosome 1	Repeat_192	31	455055	455085	plus
Chromosome 1	Repeat_193	31	104452	104482	plus
Chromosome 1	Repeat_193	31	194920	194890	minus
Chromosome 1	Repeat_194	31	91943	91973	plus
Chromosome 1	Repeat_194	31	396142	396112	minus
Chromosome 1	Repeat_195	30	400135	400106	minus
Chromosome 1	Repeat_195	30	362773	362802	plus
Chromosome 1	Repeat_196	30	286172	286201	plus
Chromosome 1	Repeat_196	30	374157	374186	plus
Chromosome 1	Repeat_197	30	278993	279022	plus
Chromosome 1	Repeat_197	30	308602	308631	plus
Chromosome 1	Repeat_197	30	380990	380961	minus
Chromosome 1	Repeat_197	30	389146	389117	minus
Chromosome 1	Repeat_197	30	406599	406628	plus
Chromosome 1	Repeat_198	30	227126	227155	plus
Chromosome 1	Repeat_198	30	456404	456433	plus
Chromosome 1	Repeat_199	30	194632	194661	plus
Chromosome 1	Repeat_199	30	396295	396266	minus
Chromosome 1	Repeat_200	30	136285	136314	plus
Chromosome 1	Repeat_200	30	136351	136380	plus
Chromosome 1	Repeat_200	30	453273	453302	plus
Chromosome 1	Repeat_201	30	133155	133184	plus
Chromosome 1	Repeat_201	30	316223	316252	plus
Chromosome 1	Repeat_201	30	297000	296971	minus
Chromosome 1	Repeat_201	30	380605	380576	minus
Chromosome 1	Repeat_201	30	387963	387934	minus
Chromosome 1	Repeat_202	30	347571	347542	minus
Chromosome 1	Repeat_202	30	380727	380698	minus
Chromosome 1	Repeat_202	30	131411	131440	plus
Chromosome 1	Repeat_203	30	108457	108486	plus
Chromosome 1	Repeat_203	30	396328	396299	minus
Chromosome 1	Repeat_204	30	106020	106049	plus
Chromosome 1	Repeat_204	30	200948	200977	plus
Chromosome 1	Repeat_204	30	408603	408632	plus
Chromosome 1	Repeat_205	30	72891	72920	plus
Chromosome 1	Repeat_205	30	232584	232555	minus
Chromosome 1	Repeat_206	30	54393	54422	plus
Chromosome 1	Repeat_206	30	143246	143217	minus
Chromosome 1	Repeat_207	30	4503	4532	plus
Chromosome 1	Repeat_207	30	4545	4574	plus
Chromosome 1	Repeat_208	30	4332	4361	plus
Chromosome 1	Repeat_208	30	143117	143088	minus
Chromosome 1	Repeat_209	30	4267	4296	plus
Chromosome 1	Repeat_209	30	130633	130604	minus
Chromosome 1	Repeat_210	29	389029	389057	plus
Chromosome 1	Repeat_210	29	449880	449908	plus
Chromosome 1	Repeat_211	29	174348	174376	plus
Chromosome 1	Repeat_211	29	332400	332428	plus
Chromosome 1	Repeat_211	29	442068	442040	minus
Chromosome 1	Repeat_212	29	307394	307422	plus
Chromosome 1	Repeat_212	29	307448	307476	plus
Chromosome 1	Repeat_213	29	199120	199148	plus
Chromosome 1	Repeat_213	29	423274	423302	plus
Chromosome 1	Repeat_214	29	194633	194661	plus
Chromosome 1	Repeat_214	29	353784	353812	plus
Chromosome 1	Repeat_214	29	396294	396266	minus
Chromosome 1	Repeat_215	29	345688	345660	minus
Chromosome 1	Repeat_215	29	193822	193850	plus
Chromosome 1	Repeat_216	29	163197	163225	plus
Chromosome 1	Repeat_216	29	308213	308241	plus
Chromosome 1	Repeat_217	29	136036	136064	plus
Chromosome 1	Repeat_217	29	274812	274840	plus
Chromosome 1	Repeat_218	29	131578	131606	plus
Chromosome 1	Repeat_218	29	384189	384217	plus
Chromosome 1	Repeat_219	29	131223	131251	plus
Chromosome 1	Repeat_219	29	380942	380970	plus
Chromosome 1	Repeat_219	29	396312	396284	minus
Chromosome 1	Repeat_220	29	119341	119369	plus
Chromosome 1	Repeat_220	29	344367	344395	plus
Chromosome 1	Repeat_221	29	109551	109579	plus
Chromosome 1	Repeat_221	29	333699	333671	minus
Chromosome 1	Repeat_222	29	108492	108520	plus
Chromosome 1	Repeat_222	29	380961	380989	plus
Chromosome 1	Repeat_222	29	389117	389145	plus
Chromosome 1	Repeat_222	29	279022	278994	minus
Chromosome 1	Repeat_222	29	308631	308603	minus
Chromosome 1	Repeat_222	29	406628	406600	minus
Chromosome 1	Repeat_223	29	106287	106315	plus
Chromosome 1	Repeat_223	29	406863	406891	plus
Chromosome 1	Repeat_224	29	95256	95284	plus
Chromosome 1	Repeat_224	29	388752	388780	plus
Chromosome 1	Repeat_225	29	301199	301171	minus
Chromosome 1	Repeat_225	29	67519	67547	plus
Chromosome 1	Repeat_226	29	67323	67351	plus
Chromosome 1	Repeat_226	29	108130	108158	plus
Chromosome 1	Repeat_226	29	222571	222543	minus
Chromosome 1	Repeat_226	29	254080	254108	plus
Chromosome 1	Repeat_227	29	64647	64675	plus
Chromosome 1	Repeat_227	29	212188	212216	plus
Chromosome 1	Repeat_227	29	213454	213426	minus
Chromosome 1	Repeat_227	29	296963	296935	minus
Chromosome 1	Repeat_227	29	380568	380540	minus
Chromosome 1	Repeat_228	29	52794	52822	plus
Chromosome 1	Repeat_228	29	275555	275583	plus
Chromosome 1	Repeat_229	29	52664	52692	plus
Chromosome 1	Repeat_229	29	275434	275462	plus
Chromosome 1	Repeat_230	29	26999	27027	plus
Chromosome 1	Repeat_230	29	328961	328933	minus
Chromosome 1	Repeat_231	29	4372	4400	plus
Chromosome 1	Repeat_231	29	67135	67107	minus
Chromosome 1	Repeat_231	29	130688	130660	minus
Chromosome 1	Repeat_231	29	222758	222786	plus
Chromosome 1	Repeat_232	28	451131	451158	plus
Chromosome 1	Repeat_232	28	454160	454133	minus
Chromosome 1	Repeat_233	28	108457	108484	plus
Chromosome 1	Repeat_233	28	389042	389069	plus
Chromosome 1	Repeat_233	28	396328	396301	minus
Chromosome 1	Repeat_234	28	384476	384503	plus
Chromosome 1	Repeat_234	28	389057	389030	minus
Chromosome 1	Repeat_234	28	449908	449881	minus
Chromosome 1	Repeat_235	28	353849	353876	plus
Chromosome 1	Repeat_235	28	454796	454769	minus
Chromosome 1	Repeat_236	28	422095	422068	minus
Chromosome 1	Repeat_236	28	313433	313460	plus
Chromosome 1	Repeat_237	28	239438	239465	plus
Chromosome 1	Repeat_237	28	273491	273518	plus
Chromosome 1	Repeat_238	28	195215	195242	plus
Chromosome 1	Repeat_238	28	362777	362750	minus
Chromosome 1	Repeat_239	28	177476	177503	plus
Chromosome 1	Repeat_239	28	368445	368418	minus
Chromosome 1	Repeat_240	28	444950	444923	minus
Chromosome 1	Repeat_240	28	175322	175349	plus
Chromosome 1	Repeat_241	28	308649	308622	minus
Chromosome 1	Repeat_241	28	396311	396284	minus
Chromosome 1	Repeat_241	28	406646	406619	minus
Chromosome 1	Repeat_241	28	131224	131251	plus
Chromosome 1	Repeat_241	28	380943	380970	plus
Chromosome 1	Repeat_241	28	389099	389126	plus
Chromosome 1	Repeat_242	28	131125	131152	plus
Chromosome 1	Repeat_242	28	168488	168461	minus
Chromosome 1	Repeat_243	28	106334	106361	plus
Chromosome 1	Repeat_243	28	107772	107799	plus
Chromosome 1	Repeat_243	28	316281	316308	plus
Chromosome 1	Repeat_243	28	394319	394346	plus
Chromosome 1	Repeat_243	28	396266	396293	plus
Chromosome 1	Repeat_243	28	454833	454860	plus
Chromosome 1	Repeat_243	28	194661	194634	minus
Chromosome 1	Repeat_243	28	351183	351156	minus
Chromosome 1	Repeat_243	28	353812	353785	minus
Chromosome 1	Repeat_243	28	379451	379424	minus
Chromosome 1	Repeat_244	28	91886	91913	plus
Chromosome 1	Repeat_244	28	396199	396172	minus
Chromosome 1	Repeat_245	28	331943	331916	minus
Chromosome 1	Repeat_245	28	72957	72984	plus
Chromosome 1	Repeat_246	28	67698	67725	plus
Chromosome 1	Repeat_246	28	148059	148032	minus
Chromosome 1	Repeat_247	28	67380	67407	plus
Chromosome 1	Repeat_247	28	67489	67516	plus
Chromosome 1	Repeat_248	28	35043	35070	plus
Chromosome 1	Repeat_248	28	67058	67085	plus
Chromosome 1	Repeat_248	28	452105	452132	plus
Chromosome 1	Repeat_249	27	396047	396073	plus
Chromosome 1	Repeat_249	27	396074	396100	plus
Chromosome 1	Repeat_250	27	355191	355217	plus
Chromosome 1	Repeat_250	27	407404	407378	minus
Chromosome 1	Repeat_251	27	260531	260557	plus
Chromosome 1	Repeat_251	27	332161	332187	plus
Chromosome 1	Repeat_252	27	194704	194730	plus
Chromosome 1	Repeat_252	27	395294	395268	minus
Chromosome 1	Repeat_253	27	194344	194370	plus
Chromosome 1	Repeat_253	27	407891	407917	plus
Chromosome 1	Repeat_254	27	172714	172740	plus
Chromosome 1	Repeat_254	27	295711	295685	minus
Chromosome 1	Repeat_255	27	140068	140094	plus
Chromosome 1	Repeat_255	27	140341	140367	plus
Chromosome 1	Repeat_256	27	195146	195120	minus
Chromosome 1	Repeat_256	27	135626	135652	plus
Chromosome 1	Repeat_257	27	106415	106389	minus
Chromosome 1	Repeat_257	27	348974	348948	minus
Chromosome 1	Repeat_257	27	132333	132359	plus
Chromosome 1	Repeat_257	27	134088	134114	plus
Chromosome 1	Repeat_257	27	351102	351128	plus
Chromosome 1	Repeat_257	27	379370	379396	plus
Chromosome 1	Repeat_257	27	453948	453974	plus
Chromosome 1	Repeat_258	27	131414	131440	plus
Chromosome 1	Repeat_258	27	347568	347542	minus
Chromosome 1	Repeat_258	27	380724	380698	minus
Chromosome 1	Repeat_258	27	451175	451149	minus
Chromosome 1	Repeat_259	27	117847	117873	plus
Chromosome 1	Repeat_259	27	423585	423611	plus
Chromosome 1	Repeat_260	27	108481	108507	plus
Chromosome 1	Repeat_260	27	194623	194649	plus
Chromosome 1	Repeat_261	27	131245	131219	minus
Chromosome 1	Repeat_261	27	351154	351128	minus
Chromosome 1	Repeat_261	27	353783	353757	minus
Chromosome 1	Repeat_261	27	379422	379396	minus
Chromosome 1	Repeat_261	27	380964	380938	minus
Chromosome 1	Repeat_261	27	106363	106389	plus
Chromosome 1	Repeat_261	27	107801	107827	plus
Chromosome 1	Repeat_261	27	279024	279050	plus
Chromosome 1	Repeat_261	27	316310	316336	plus
Chromosome 1	Repeat_261	27	394348	394374	plus
Chromosome 1	Repeat_261	27	454862	454888	plus
Chromosome 1	Repeat_262	27	106642	106668	plus
Chromosome 1	Repeat_262	27	193402	193376	minus
Chromosome 1	Repeat_263	27	131245	131219	minus
Chromosome 1	Repeat_263	27	351154	351128	minus
Chromosome 1	Repeat_263	27	353783	353757	minus
Chromosome 1	Repeat_263	27	379422	379396	minus
Chromosome 1	Repeat_263	27	380964	380938	minus
Chromosome 1	Repeat_263	27	106363	106389	plus
Chromosome 1	Repeat_263	27	107801	107827	plus
Chromosome 1	Repeat_263	27	279024	279050	plus
Chromosome 1	Repeat_263	27	316310	316336	plus
Chromosome 1	Repeat_263	27	394348	394374	plus
Chromosome 1	Repeat_263	27	454862	454888	plus
Chromosome 1	Repeat_264	27	65346	65372	plus
Chromosome 1	Repeat_264	27	350184	350210	plus
Chromosome 1	Repeat_265	27	64574	64600	plus
Chromosome 1	Repeat_265	27	406895	406921	plus
Chromosome 1	Repeat_266	27	64342	64368	plus
Chromosome 1	Repeat_266	27	353434	353460	plus
Chromosome 1	Repeat_267	27	63853	63879	plus
Chromosome 1	Repeat_267	27	131485	131459	minus
Chromosome 1	Repeat_267	27	395519	395493	minus
Chromosome 1	Repeat_268	27	35044	35070	plus
Chromosome 1	Repeat_268	27	67059	67085	plus
Chromosome 1	Repeat_268	27	222834	222808	minus
Chromosome 1	Repeat_268	27	452106	452132	plus
Chromosome 1	Repeat_269	26	333701	333726	plus
Chromosome 1	Repeat_269	26	437783	437758	minus
Chromosome 1	Repeat_270	26	281781	281756	minus
Chromosome 1	Repeat_270	26	227338	227363	plus
Chromosome 1	Repeat_271	26	217584	217609	plus
Chromosome 1	Repeat_271	26	217608	217633	plus
Chromosome 1	Repeat_272	26	213396	213421	plus
Chromosome 1	Repeat_272	26	240386	240361	minus
Chromosome 1	Repeat_273	26	140060	140085	plus
Chromosome 1	Repeat_273	26	447901	447876	minus
Chromosome 1	Repeat_274	26	118715	118740	plus
Chromosome 1	Repeat_274	26	403242	403267	plus
Chromosome 1	Repeat_275	26	108447	108472	plus
Chromosome 1	Repeat_275	26	131196	131221	plus
Chromosome 1	Repeat_275	26	316359	316334	minus
Chromosome 1	Repeat_276	26	106422	106447	plus
Chromosome 1	Repeat_276	26	150957	150982	plus
Chromosome 1	Repeat_276	26	379363	379338	minus
Chromosome 1	Repeat_277	26	106034	106059	plus
Chromosome 1	Repeat_277	26	200962	200987	plus
Chromosome 1	Repeat_277	26	286176	286201	plus
Chromosome 1	Repeat_277	26	374161	374186	plus
Chromosome 1	Repeat_278	26	35045	35070	plus
Chromosome 1	Repeat_278	26	67060	67085	plus
Chromosome 1	Repeat_278	26	222833	222808	minus
Chromosome 1	Repeat_278	26	253853	253878	plus
Chromosome 1	Repeat_278	26	452107	452132	plus
Chromosome 1	Repeat_279	25	384452	384476	plus
Chromosome 1	Repeat_279	25	408638	408614	minus
Chromosome 1	Repeat_280	25	363516	363540	plus
Chromosome 1	Repeat_280	25	418008	418032	plus
Chromosome 1	Repeat_281	25	353325	353349	plus
Chromosome 1	Repeat_281	25	353641	353617	minus
Chromosome 1	Repeat_282	25	344107	344131	plus
Chromosome 1	Repeat_282	25	423497	423521	plus
Chromosome 1	Repeat_283	25	233751	233775	plus
Chromosome 1	Repeat_283	25	233870	233894	plus
Chromosome 1	Repeat_284	25	213397	213421	plus
Chromosome 1	Repeat_284	25	393114	393138	plus
Chromosome 1	Repeat_284	25	240385	240361	minus
Chromosome 1	Repeat_285	25	408604	408580	minus
Chromosome 1	Repeat_285	25	106043	106067	plus
Chromosome 1	Repeat_285	25	200971	200995	plus
Chromosome 1	Repeat_285	25	286185	286209	plus
Chromosome 1	Repeat_286	25	194733	194757	plus
Chromosome 1	Repeat_286	25	395124	395100	minus
Chromosome 1	Repeat_287	25	185620	185644	plus
Chromosome 1	Repeat_287	25	185721	185745	plus
Chromosome 1	Repeat_288	25	368416	368392	minus
Chromosome 1	Repeat_288	25	177505	177529	plus
Chromosome 1	Repeat_289	25	265602	265578	minus
Chromosome 1	Repeat_289	25	175509	175533	plus
Chromosome 1	Repeat_290	25	174145	174169	plus
Chromosome 1	Repeat_290	25	371461	371485	plus
Chromosome 1	Repeat_291	25	141760	141784	plus
Chromosome 1	Repeat_291	25	223944	223920	minus
Chromosome 1	Repeat_292	25	348930	348906	minus
Chromosome 1	Repeat_292	25	352552	352528	minus
Chromosome 1	Repeat_292	25	131252	131276	plus
Chromosome 1	Repeat_292	25	132377	132401	plus
Chromosome 1	Repeat_292	25	134132	134156	plus
Chromosome 1	Repeat_292	25	453992	454016	plus
Chromosome 1	Repeat_293	25	108448	108472	plus
Chromosome 1	Repeat_293	25	131197	131221	plus
Chromosome 1	Repeat_293	25	316358	316334	minus
Chromosome 1	Repeat_293	25	384500	384476	minus
Chromosome 1	Repeat_293	25	389033	389057	plus
Chromosome 1	Repeat_293	25	394396	394372	minus
Chromosome 1	Repeat_293	25	449884	449908	plus
Chromosome 1	Repeat_294	25	118276	118300	plus
Chromosome 1	Repeat_294	25	255621	255645	plus
Chromosome 1	Repeat_295	25	369997	369973	minus
Chromosome 1	Repeat_295	25	117400	117424	plus
Chromosome 1	Repeat_296	25	108448	108472	plus
Chromosome 1	Repeat_296	25	131197	131221	plus
Chromosome 1	Repeat_296	25	316358	316334	minus
Chromosome 1	Repeat_296	25	384500	384476	minus
Chromosome 1	Repeat_296	25	389033	389057	plus
Chromosome 1	Repeat_296	25	394396	394372	minus
Chromosome 1	Repeat_296	25	449884	449908	plus
Chromosome 1	Repeat_297	25	103124	103148	plus
Chromosome 1	Repeat_297	25	413445	413421	minus
Chromosome 1	Repeat_298	25	88541	88565	plus
Chromosome 1	Repeat_298	25	456496	456520	plus
Chromosome 1	Repeat_299	25	75807	75831	plus
Chromosome 1	Repeat_299	25	112508	112484	minus
Chromosome 1	Repeat_300	25	53481	53505	plus
Chromosome 1	Repeat_300	25	89770	89794	plus
Chromosome 1	Repeat_301	25	43556	43580	plus
Chromosome 1	Repeat_301	25	341230	341206	minus
Chromosome 1	Repeat_302	25	4517	4541	plus
Chromosome 1	Repeat_302	25	4586	4610	plus
Chromosome 1	Repeat_302	25	4613	4637	plus
Chromosome 1	Repeat_302	25	4640	4664	plus
Chromosome 1	Repeat_302	25	4667	4691	plus
Chromosome 1	Repeat_303	24	409294	409317	plus
Chromosome 1	Repeat_303	24	459561	459538	minus
Chromosome 1	Repeat_304	24	356750	356773	plus
Chromosome 1	Repeat_304	24	356773	356750	minus
Chromosome 1	Repeat_305	24	331161	331184	plus
Chromosome 1	Repeat_305	24	454764	454741	minus
Chromosome 1	Repeat_306	24	297012	297035	plus
Chromosome 1	Repeat_306	24	351231	351254	plus
Chromosome 1	Repeat_306	24	380617	380640	plus
Chromosome 1	Repeat_307	24	291271	291294	plus
Chromosome 1	Repeat_307	24	292285	292308	plus
Chromosome 1	Repeat_308	24	350982	350959	minus
Chromosome 1	Repeat_308	24	393155	393132	minus
Chromosome 1	Repeat_308	24	240344	240367	plus
Chromosome 1	Repeat_308	24	406976	406999	plus
Chromosome 1	Repeat_309	24	233869	233892	plus
Chromosome 1	Repeat_309	24	332272	332295	plus
Chromosome 1	Repeat_310	24	200988	201011	plus
Chromosome 1	Repeat_310	24	365918	365895	minus
Chromosome 1	Repeat_311	24	193876	193899	plus
Chromosome 1	Repeat_311	24	392069	392046	minus
Chromosome 1	Repeat_312	24	193011	193034	plus
Chromosome 1	Repeat_312	24	392443	392420	minus
Chromosome 1	Repeat_313	24	185366	185389	plus
Chromosome 1	Repeat_313	24	327144	327167	plus
Chromosome 1	Repeat_314	24	182757	182780	plus
Chromosome 1	Repeat_314	24	366218	366241	plus
Chromosome 1	Repeat_315	24	174322	174345	plus
Chromosome 1	Repeat_315	24	442098	442075	minus
Chromosome 1	Repeat_316	24	135596	135619	plus
Chromosome 1	Repeat_316	24	392891	392868	minus
Chromosome 1	Repeat_317	24	133196	133219	plus
Chromosome 1	Repeat_317	24	384383	384360	minus
Chromosome 1	Repeat_317	24	387922	387899	minus
Chromosome 1	Repeat_317	24	406968	406991	plus
Chromosome 1	Repeat_318	24	346959	346936	minus
Chromosome 1	Repeat_318	24	131713	131736	plus
Chromosome 1	Repeat_319	24	260637	260614	minus
Chromosome 1	Repeat_319	24	123394	123417	plus
Chromosome 1	Repeat_320	24	108472	108449	minus
Chromosome 1	Repeat_320	24	131221	131198	minus
Chromosome 1	Repeat_320	24	351130	351107	minus
Chromosome 1	Repeat_320	24	379398	379375	minus
Chromosome 1	Repeat_320	24	389057	389034	minus
Chromosome 1	Repeat_320	24	449908	449885	minus
Chromosome 1	Repeat_320	24	106387	106410	plus
Chromosome 1	Repeat_320	24	316334	316357	plus
Chromosome 1	Repeat_320	24	384476	384499	plus
Chromosome 1	Repeat_320	24	394372	394395	plus
Chromosome 1	Repeat_321	24	99852	99875	plus
Chromosome 1	Repeat_321	24	193910	193933	plus
Chromosome 1	Repeat_322	24	92441	92464	plus
Chromosome 1	Repeat_322	24	104222	104245	plus
Chromosome 1	Repeat_323	24	75961	75984	plus
Chromosome 1	Repeat_323	24	233858	233881	plus
Chromosome 1	Repeat_324	24	75670	75693	plus
Chromosome 1	Repeat_324	24	233104	233127	plus
Chromosome 1	Repeat_325	24	135395	135372	minus
Chromosome 1	Repeat_325	24	64202	64225	plus
Chromosome 1	Repeat_325	24	382372	382395	plus
Chromosome 1	Repeat_326	24	63957	63980	plus
Chromosome 1	Repeat_326	24	454095	454072	minus
Chromosome 1	Repeat_327	24	41864	41887	plus
Chromosome 1	Repeat_327	24	437921	437944	plus
Chromosome 1	Repeat_328	24	32063	32086	plus
Chromosome 1	Repeat_328	24	87434	87457	plus
Chromosome 1	Repeat_329	24	74244	74221	minus
Chromosome 1	Repeat_329	24	1929	1952	plus
Chromosome 2	Repeat_1	66	30695	30760	plus
Chromosome 2	Repeat_1	66	30838	30903	plus
Chromosome 2	Repeat_2	36	30742	30777	plus
Chromosome 2	Repeat_2	36	30814	30849	plus
Chromosome 3	Repeat_1	46	20924	20969	plus
Chromosome 3	Repeat_1	46	20929	20974	plus
Chromosome 3	Repeat_2	41	20924	20964	plus
Chromosome 3	Repeat_2	41	20929	20969	plus
Chromosome 3	Repeat_2	41	20934	20974	plus
Chromosome 3	Repeat_3	36	20924	20959	plus
Chromosome 3	Repeat_3	36	20929	20964	plus
Chromosome 3	Repeat_3	36	20934	20969	plus
Chromosome 3	Repeat_3	36	20939	20974	plus
Chromosome 3	Repeat_4	31	20924	20954	plus
Chromosome 3	Repeat_4	31	20929	20959	plus
Chromosome 3	Repeat_4	31	20934	20964	plus
Chromosome 3	Repeat_4	31	20939	20969	plus
Chromosome 3	Repeat_4	31	20944	20974	plus
Chromosome 3	Repeat_5	26	20924	20949	plus
Chromosome 3	Repeat_5	26	20929	20954	plus
Chromosome 3	Repeat_5	26	20934	20959	plus
Chromosome 3	Repeat_5	26	20939	20964	plus
Chromosome 3	Repeat_5	26	20944	20969	plus
Chromosome 3	Repeat_5	26	20949	20974	plus
